# Supplementary material for: Preparation, structure, and reactivity of bicyclic benziodazole: a new hypervalent iodine heterocycle
Source: Beilstein J Org Chem. 2018 May 8;14:1016–20. doi: 10.3762/bjoc.14.87 (PMC6009394; doi:10.3762/bjoc.14.87)
Supplement: File 2 — X-ray structure of 7a. [file Beilstein_J_Org_Chem-14-1016-s002.cif]

_publ_contact_author_name         'Viktor Zhdankin' 
_publ_contact_author_address 
; 
 Department of Chemistry & Biochemistry, 
 University of Minnesota Duluth, 
 Duluth, MN 55812, USA. 
; 
 
_publ_contact_author_phone        '+1 218 726 6902' 
_publ_contact_author_fax          '+1 218 726 7394' 
_publ_contact_author_email        'vzhdanki@d.umn.edu' 
_publ_requested_journal           'Beilstein Journal of Organic Chemistry' 
_publ_requested_coeditor_name     'Prof ' 


_publ_section_title 
# Title of paper - generally just the systematic or trivial name 
; 
Preparation, Structure, and Reactivity of Bicyclic Benziodazole:
New Hypervalent Iodine Heterocycle  
; 
 


data_20170822-1
 
_audit_creation_method            'SHELXL-2014/7'
_shelx_SHELXL_version_number      '2014/7'
_chemical_name_systematic         ?
_chemical_name_common             ?
_chemical_melting_point           ?
_chemical_formula_moiety          'C14 H17 I N2 O2'
_chemical_formula_sum
 'C14 H17 I N2 O2' 
_chemical_formula_weight          372.19

loop_
 _atom_type_symbol
 _atom_type_description
 _atom_type_scat_dispersion_real
 _atom_type_scat_dispersion_imag
 _atom_type_scat_source
 'C'  'C'   0.0033   0.0016
 'International Tables Vol C Tables 4.2.6.8 and 6.1.1.4'
 'H'  'H'   0.0000   0.0000
 'International Tables Vol C Tables 4.2.6.8 and 6.1.1.4'
 'N'  'N'   0.0061   0.0033
 'International Tables Vol C Tables 4.2.6.8 and 6.1.1.4'
 'O'  'O'   0.0106   0.0060
 'International Tables Vol C Tables 4.2.6.8 and 6.1.1.4'
 'I'  'I'  -0.4742   1.8119
 'International Tables Vol C Tables 4.2.6.8 and 6.1.1.4'
 
_space_group_crystal_system       orthorhombic
_space_group_IT_number            33
_space_group_name_H-M_alt         'P n a 21'
_space_group_name_Hall            'P 2c -2n'
 
_shelx_space_group_comment
;
The symmetry employed for this shelxl refinement is uniquely defined
by the following loop, which should always be used as a source of
symmetry information in preference to the above space-group names.
They are only intended as comments.
;
 
loop_
 _space_group_symop_operation_xyz
 'x, y, z'
 '-x+1/2, y+1/2, z+1/2'
 'x+1/2, -y+1/2, z'
 '-x, -y, z+1/2'
 
_cell_length_a                    17.695(2)
_cell_length_b                    9.0710(10)
_cell_length_c                    9.1760(10)
_cell_angle_alpha                 90
_cell_angle_beta                  90
_cell_angle_gamma                 90
_cell_volume                      1472.9(3)
_cell_formula_units_Z             4
_cell_measurement_temperature     173(2)
_cell_measurement_reflns_used           7832
_cell_measurement_theta_min             3.2
_cell_measurement_theta_max             27.5
 
_exptl_crystal_description              'Platelet'
_exptl_crystal_colour                   'Colorless'
_exptl_crystal_size_max                 0.30
_exptl_crystal_size_mid                 0.20
_exptl_crystal_size_min                 0.20
_exptl_crystal_density_meas       ?
_exptl_crystal_density_method     ?
_exptl_crystal_density_diffrn     1.678          
_exptl_crystal_F_000              736
_exptl_transmission_factor_min    ?
_exptl_transmission_factor_max    ?
_exptl_absorpt_coefficient_mu     2.174
_shelx_estimated_absorpt_T_min    ?
_shelx_estimated_absorpt_T_max    ?
_exptl_absorpt_correction_type          'Multi-scan'
_exptl_absorpt_process_details    
;
FS_Process, CrystalClear-SM Expert 2.0 r12 (Rigaku, 2011)
;
_exptl_absorpt_correction_T_max         1.000
_exptl_absorpt_correction_T_min         0.671
_exptl_absorpt_special_details    ?
_diffrn_ambient_temperature       173(2)
_diffrn_radiation_wavelength      0.71073
_diffrn_radiation_type            MoK\a
_diffrn_source                          'Sealed Tube'
_diffrn_radiation_monochromator         'Graphite Monochromator'
_diffrn_detector                        'RX'
_diffrn_measurement_device
;
Crystal Goniometer
;
_diffrn_measurement_device_type
;
Rigaku RAXIS conversion
;
_diffrn_detector_area_resol_mean        10.0000
_diffrn_measurement_method              'profile data from \w-scans'
_diffrn_reflns_number             12610
_diffrn_reflns_av_unetI/netI      0.0349
_diffrn_reflns_av_R_equivalents   0.0388
_diffrn_reflns_limit_h_min        -22
_diffrn_reflns_limit_h_max        22
_diffrn_reflns_limit_k_min        -11
_diffrn_reflns_limit_k_max        11
_diffrn_reflns_limit_l_min        -11
_diffrn_reflns_limit_l_max        11
_diffrn_reflns_theta_min          3.158
_diffrn_reflns_theta_max          27.460
_diffrn_reflns_theta_full         25.242
_diffrn_measured_fraction_theta_max   0.989
_diffrn_measured_fraction_theta_full  0.995
_diffrn_reflns_Laue_measured_fraction_max    0.989
_diffrn_reflns_Laue_measured_fraction_full   0.995
_diffrn_reflns_point_group_measured_fraction_max   0.978
_diffrn_reflns_point_group_measured_fraction_full  0.990
_reflns_number_total              3294
_reflns_number_gt                 2580
_reflns_threshold_expression      'I > 2\s(I)'
_reflns_Friedel_coverage          0.862
_reflns_Friedel_fraction_max      0.966
_reflns_Friedel_fraction_full     0.984
 
_reflns_special_details
;
 Reflections were merged by SHELXL according to the crystal
 class for the calculation of statistics and refinement.
 
 reflns_Friedel_fraction is defined as the number of unique
 Friedel pairs measured divided by the number that would be
 possible theoretically, ignoring centric projections and
 systematic absences.
;
 
_computing_data_collection
;
CrystalClear-SM Expert 2.0 r15 (Rigaku, 2011)
;
_computing_cell_refinement
;
CrystalClear-SM Expert 2.0 r15 (Rigaku, 2011)
;
_computing_data_reduction
;
CrystalClear-SM Expert 2.0 r15 (Rigaku, 2011)
;
_computing_structure_solution     
;
DIRDIF v 2008.3; PATTY method
P.T. Beurskens, G. Beurskens, R. de Gelder, S. Garcia-Granda, 
R.O. Gould, and J.M.M. Smits (2008). 
The DIRDIF2008 program system, Crystallography Laboratory, 
University of Nijmegen, The Netherlands.
;
_computing_structure_refinement 'SHELXL-2014/7 (Sheldrick, 2014)'
_computing_molecular_graphics     
;
Mercury 3.3 (Build RC5)
POV-Ray for Windows- version 3.7.0.msvc10.win64
;
_computing_publication_material   ?
_refine_special_details           ?
_refine_ls_structure_factor_coef  Fsqd
_refine_ls_matrix_type            full
_refine_ls_weighting_scheme       calc
_refine_ls_weighting_details
'w=1/[\s^2^(Fo^2^)+(0.0109P)^2^+0.9522P] where P=(Fo^2^+2Fc^2^)/3'
_atom_sites_solution_primary      ?
_atom_sites_solution_secondary    ?
_atom_sites_solution_hydrogens    geom
_refine_ls_hydrogen_treatment     constr
_refine_ls_extinction_method      none
_refine_ls_extinction_coef        .
_refine_ls_abs_structure_details
;
 Flack x determined using 1056 quotients [(I+)-(I-)]/[(I+)+(I-)]
 (Parsons, Flack and Wagner, Acta Cryst. B69 (2013) 249-259).
;
_refine_ls_abs_structure_Flack    0.04(2)
_chemical_absolute_configuration  ad
_refine_ls_number_reflns          3294
_refine_ls_number_parameters      176
_refine_ls_number_restraints      1
_refine_ls_R_factor_all           0.0346
_refine_ls_R_factor_gt            0.0223
_refine_ls_wR_factor_ref          0.0510
_refine_ls_wR_factor_gt           0.0457
_refine_ls_goodness_of_fit_ref    1.038
_refine_ls_restrained_S_all       1.037
_refine_ls_shift/su_max           0.001
_refine_ls_shift/su_mean          0.000
 
loop_
 _atom_site_label
 _atom_site_type_symbol
 _atom_site_fract_x
 _atom_site_fract_y
 _atom_site_fract_z
 _atom_site_U_iso_or_equiv
 _atom_site_adp_type
 _atom_site_occupancy
 _atom_site_site_symmetry_order  
 _atom_site_calc_flag
 _atom_site_refinement_flags_posn
 _atom_site_refinement_flags_adp
 _atom_site_refinement_flags_occupancy
 _atom_site_disorder_assembly
 _atom_site_disorder_group
I1 I 0.34393(2) 0.50135(3) 0.49706(12) 0.02160(8) Uani 1 1 d . . . . .
O1 O 0.2383(2) 0.7466(4) 0.1587(4) 0.0384(9) Uani 1 1 d . . . . .
O2 O 0.5153(2) 0.7254(4) 0.7327(4) 0.0392(10) Uani 1 1 d . . . . .
N1 N 0.2706(2) 0.5572(4) 0.3138(4) 0.0259(9) Uani 1 1 d . . . . .
N2 N 0.4328(2) 0.5465(4) 0.6549(5) 0.0295(9) Uani 1 1 d . . . . .
C1 C 0.3746(3) 0.7126(4) 0.4488(5) 0.0233(10) Uani 1 1 d . . . . .
C2 C 0.2762(3) 0.6946(5) 0.2591(5) 0.0284(11) Uani 1 1 d . . . . .
C3 C 0.3362(3) 0.7812(5) 0.3379(5) 0.0263(11) Uani 1 1 d . . . . .
C4 C 0.3553(3) 0.9285(5) 0.3111(6) 0.0334(12) Uani 1 1 d . . . . .
H4 H 0.3303 0.9821 0.2364 0.040 Uiso 1 1 calc R U . . .
C5 C 0.4108(4) 0.9957(5) 0.3939(6) 0.0385(14) Uani 1 1 d . . . . .
H5 H 0.4238 1.0954 0.3742 0.046 Uiso 1 1 calc R U . . .
C6 C 0.4484(3) 0.9206(5) 0.5062(7) 0.0327(11) Uani 1 1 d . . . . .
H6 H 0.4861 0.9693 0.5623 0.039 Uiso 1 1 calc R U . . .
C7 C 0.4302(3) 0.7742(5) 0.5345(5) 0.0267(11) Uani 1 1 d . . . . .
C8 C 0.4646(3) 0.6800(6) 0.6512(6) 0.0314(11) Uani 1 1 d . . . . .
C9 C 0.2117(3) 0.4520(6) 0.2646(6) 0.0332(12) Uani 1 1 d . . . . .
H9 H 0.1935 0.4820 0.1658 0.040 Uiso 1 1 calc R U . . .
C10 C 0.1454(4) 0.4549(7) 0.3706(7) 0.0480(16) Uani 1 1 d . . . . .
H10A H 0.1048 0.3918 0.3336 0.072 Uiso 1 1 calc R U . . .
H10B H 0.1268 0.5562 0.3804 0.072 Uiso 1 1 calc R U . . .
H10C H 0.1620 0.4186 0.4659 0.072 Uiso 1 1 calc R U . . .
C11 C 0.2449(4) 0.2985(6) 0.2557(7) 0.0547(18) Uani 1 1 d . . . . .
H11A H 0.2055 0.2287 0.2263 0.082 Uiso 1 1 calc R U . . .
H11B H 0.2648 0.2702 0.3513 0.082 Uiso 1 1 calc R U . . .
H11C H 0.2858 0.2974 0.1837 0.082 Uiso 1 1 calc R U . . .
C12 C 0.4557(3) 0.4348(6) 0.7643(6) 0.0355(13) Uani 1 1 d . . . . .
H12 H 0.5062 0.4637 0.8040 0.043 Uiso 1 1 calc R U . . .
C13 C 0.3997(4) 0.4334(7) 0.8889(6) 0.0484(16) Uani 1 1 d . . . . .
H13A H 0.3497 0.4048 0.8523 0.073 Uiso 1 1 calc R U . . .
H13B H 0.3968 0.5320 0.9323 0.073 Uiso 1 1 calc R U . . .
H13C H 0.4162 0.3625 0.9629 0.073 Uiso 1 1 calc R U . . .
C14 C 0.4639(4) 0.2858(6) 0.6897(6) 0.0443(16) Uani 1 1 d . . . . .
H14A H 0.4972 0.2956 0.6049 0.066 Uiso 1 1 calc R U . . .
H14B H 0.4141 0.2511 0.6579 0.066 Uiso 1 1 calc R U . . .
H14C H 0.4856 0.2147 0.7583 0.066 Uiso 1 1 calc R U . . .
 
loop_
 _atom_site_aniso_label
 _atom_site_aniso_U_11
 _atom_site_aniso_U_22
 _atom_site_aniso_U_33
 _atom_site_aniso_U_23
 _atom_site_aniso_U_13
 _atom_site_aniso_U_12
I1 0.02426(14) 0.01406(12) 0.02648(14) 0.00257(12) -0.00597(18) -0.00206(12)
O1 0.047(3) 0.036(2) 0.0325(19) 0.0140(17) -0.0077(19) 0.0092(18)
O2 0.029(2) 0.035(2) 0.054(2) -0.0153(19) -0.011(2) -0.0044(17)
N1 0.027(2) 0.0200(18) 0.030(2) 0.0062(16) -0.0101(17) -0.0014(18)
N2 0.029(2) 0.0208(19) 0.038(2) -0.0014(17) -0.0141(19) -0.0024(18)
C1 0.024(2) 0.015(2) 0.031(2) 0.0017(17) 0.0081(18) 0.001(2)
C2 0.032(3) 0.026(3) 0.028(3) 0.007(2) 0.005(2) 0.005(2)
C3 0.029(3) 0.020(2) 0.029(3) 0.0037(19) 0.008(2) 0.001(2)
C4 0.044(3) 0.020(3) 0.036(3) 0.004(2) 0.012(2) 0.004(2)
C5 0.054(4) 0.015(2) 0.046(3) -0.001(2) 0.024(3) -0.005(3)
C6 0.035(3) 0.022(2) 0.041(3) -0.007(3) 0.014(3) -0.0078(19)
C7 0.024(3) 0.023(2) 0.033(3) -0.0054(18) 0.0105(19) -0.0013(19)
C8 0.027(3) 0.029(3) 0.038(3) -0.011(2) 0.003(2) 0.001(2)
C9 0.038(3) 0.029(3) 0.033(3) 0.003(2) -0.016(2) -0.004(2)
C10 0.039(4) 0.054(4) 0.052(4) -0.001(3) -0.006(3) -0.015(3)
C11 0.068(5) 0.035(3) 0.061(4) -0.017(3) -0.031(4) -0.002(3)
C12 0.038(3) 0.030(3) 0.039(3) 0.003(2) -0.023(3) 0.001(2)
C13 0.060(5) 0.051(4) 0.034(3) 0.005(3) -0.013(3) 0.002(3)
C14 0.045(4) 0.036(3) 0.052(4) 0.005(3) -0.022(3) 0.009(3)
 
_geom_special_details
;
 All esds (except the esd in the dihedral angle between two l.s. planes)
 are estimated using the full covariance matrix.  The cell esds are taken
 into account individually in the estimation of esds in distances, angles
 and torsion angles; correlations between esds in cell parameters are only
 used when they are defined by crystal symmetry.  An approximate (isotropic)
 treatment of cell esds is used for estimating esds involving l.s. planes.
;
 
loop_
 _geom_bond_atom_site_label_1
 _geom_bond_atom_site_label_2
 _geom_bond_distance
 _geom_bond_site_symmetry_2
 _geom_bond_publ_flag
I1 C1 2.040(4) . ?
I1 N2 2.177(4) . ?
I1 N1 2.184(4) . ?
O1 C2 1.234(6) . ?
O2 C8 1.238(6) . ?
N1 C2 1.347(6) . ?
N1 C9 1.483(6) . ?
N2 C8 1.335(6) . ?
N2 C12 1.483(6) . ?
C1 C3 1.373(7) . ?
C1 C7 1.377(7) . ?
C2 C3 1.506(7) . ?
C3 C4 1.400(6) . ?
C4 C5 1.383(8) . ?
C4 H4 0.9500 . ?
C5 C6 1.403(8) . ?
C5 H5 0.9500 . ?
C6 C7 1.392(6) . ?
C6 H6 0.9500 . ?
C7 C8 1.500(7) . ?
C9 C11 1.513(7) . ?
C9 C10 1.523(8) . ?
C9 H9 1.0000 . ?
C10 H10A 0.9800 . ?
C10 H10B 0.9800 . ?
C10 H10C 0.9800 . ?
C11 H11A 0.9800 . ?
C11 H11B 0.9800 . ?
C11 H11C 0.9800 . ?
C12 C13 1.513(8) . ?
C12 C14 1.522(8) . ?
C12 H12 1.0000 . ?
C13 H13A 0.9800 . ?
C13 H13B 0.9800 . ?
C13 H13C 0.9800 . ?
C14 H14A 0.9800 . ?
C14 H14B 0.9800 . ?
C14 H14C 0.9800 . ?
 
loop_
 _geom_angle_atom_site_label_1
 _geom_angle_atom_site_label_2
 _geom_angle_atom_site_label_3
 _geom_angle
 _geom_angle_site_symmetry_1
 _geom_angle_site_symmetry_3
 _geom_angle_publ_flag
C1 I1 N2 77.02(18) . . ?
C1 I1 N1 76.89(18) . . ?
N2 I1 N1 153.90(15) . . ?
C2 N1 C9 122.3(4) . . ?
C2 N1 I1 117.2(3) . . ?
C9 N1 I1 120.2(3) . . ?
C8 N2 C12 121.5(4) . . ?
C8 N2 I1 117.3(3) . . ?
C12 N2 I1 121.3(3) . . ?
C3 C1 C7 126.3(4) . . ?
C3 C1 I1 117.1(4) . . ?
C7 C1 I1 116.6(3) . . ?
O1 C2 N1 126.3(5) . . ?
O1 C2 C3 122.8(4) . . ?
N1 C2 C3 110.9(4) . . ?
C1 C3 C4 116.3(5) . . ?
C1 C3 C2 117.9(4) . . ?
C4 C3 C2 125.7(5) . . ?
C5 C4 C3 119.7(5) . . ?
C5 C4 H4 120.1 . . ?
C3 C4 H4 120.1 . . ?
C4 C5 C6 121.7(5) . . ?
C4 C5 H5 119.1 . . ?
C6 C5 H5 119.1 . . ?
C7 C6 C5 119.4(5) . . ?
C7 C6 H6 120.3 . . ?
C5 C6 H6 120.3 . . ?
C1 C7 C6 116.5(4) . . ?
C1 C7 C8 117.8(4) . . ?
C6 C7 C8 125.7(5) . . ?
O2 C8 N2 126.3(5) . . ?
O2 C8 C7 122.4(5) . . ?
N2 C8 C7 111.3(4) . . ?
N1 C9 C11 109.6(4) . . ?
N1 C9 C10 109.6(4) . . ?
C11 C9 C10 110.4(5) . . ?
N1 C9 H9 109.1 . . ?
C11 C9 H9 109.1 . . ?
C10 C9 H9 109.1 . . ?
C9 C10 H10A 109.5 . . ?
C9 C10 H10B 109.5 . . ?
H10A C10 H10B 109.5 . . ?
C9 C10 H10C 109.5 . . ?
H10A C10 H10C 109.5 . . ?
H10B C10 H10C 109.5 . . ?
C9 C11 H11A 109.5 . . ?
C9 C11 H11B 109.5 . . ?
H11A C11 H11B 109.5 . . ?
C9 C11 H11C 109.5 . . ?
H11A C11 H11C 109.5 . . ?
H11B C11 H11C 109.5 . . ?
N2 C12 C13 109.8(4) . . ?
N2 C12 C14 109.2(4) . . ?
C13 C12 C14 113.3(5) . . ?
N2 C12 H12 108.2 . . ?
C13 C12 H12 108.2 . . ?
C14 C12 H12 108.2 . . ?
C12 C13 H13A 109.5 . . ?
C12 C13 H13B 109.5 . . ?
H13A C13 H13B 109.5 . . ?
C12 C13 H13C 109.5 . . ?
H13A C13 H13C 109.5 . . ?
H13B C13 H13C 109.5 . . ?
C12 C14 H14A 109.5 . . ?
C12 C14 H14B 109.5 . . ?
H14A C14 H14B 109.5 . . ?
C12 C14 H14C 109.5 . . ?
H14A C14 H14C 109.5 . . ?
H14B C14 H14C 109.5 . . ?
 
loop_
 _geom_torsion_atom_site_label_1
 _geom_torsion_atom_site_label_2
 _geom_torsion_atom_site_label_3
 _geom_torsion_atom_site_label_4
 _geom_torsion
 _geom_torsion_site_symmetry_1
 _geom_torsion_site_symmetry_2
 _geom_torsion_site_symmetry_3
 _geom_torsion_site_symmetry_4
 _geom_torsion_publ_flag
C9 N1 C2 O1 -4.9(9) . . . . ?
I1 N1 C2 O1 -178.2(5) . . . . ?
C9 N1 C2 C3 174.9(4) . . . . ?
I1 N1 C2 C3 1.6(5) . . . . ?
C7 C1 C3 C4 -0.7(7) . . . . ?
I1 C1 C3 C4 176.9(4) . . . . ?
C7 C1 C3 C2 -178.9(4) . . . . ?
I1 C1 C3 C2 -1.3(6) . . . . ?
O1 C2 C3 C1 179.5(5) . . . . ?
N1 C2 C3 C1 -0.3(6) . . . . ?
O1 C2 C3 C4 1.5(8) . . . . ?
N1 C2 C3 C4 -178.3(5) . . . . ?
C1 C3 C4 C5 0.7(7) . . . . ?
C2 C3 C4 C5 178.7(5) . . . . ?
C3 C4 C5 C6 -0.7(8) . . . . ?
C4 C5 C6 C7 0.6(8) . . . . ?
C3 C1 C7 C6 0.6(7) . . . . ?
I1 C1 C7 C6 -177.0(3) . . . . ?
C3 C1 C7 C8 179.5(5) . . . . ?
I1 C1 C7 C8 1.9(5) . . . . ?
C5 C6 C7 C1 -0.5(7) . . . . ?
C5 C6 C7 C8 -179.3(5) . . . . ?
C12 N2 C8 O2 1.0(8) . . . . ?
I1 N2 C8 O2 179.4(4) . . . . ?
C12 N2 C8 C7 -178.0(4) . . . . ?
I1 N2 C8 C7 0.4(6) . . . . ?
C1 C7 C8 O2 179.4(5) . . . . ?
C6 C7 C8 O2 -1.8(8) . . . . ?
C1 C7 C8 N2 -1.5(6) . . . . ?
C6 C7 C8 N2 177.3(5) . . . . ?
C2 N1 C9 C11 141.4(5) . . . . ?
I1 N1 C9 C11 -45.4(5) . . . . ?
C2 N1 C9 C10 -97.2(6) . . . . ?
I1 N1 C9 C10 75.9(5) . . . . ?
C8 N2 C12 C13 99.0(6) . . . . ?
I1 N2 C12 C13 -79.4(5) . . . . ?
C8 N2 C12 C14 -136.3(5) . . . . ?
I1 N2 C12 C14 45.3(6) . . . . ?
 
_refine_diff_density_max    0.395
_refine_diff_density_min   -0.699
_refine_diff_density_rms    0.081

_shelx_res_file
;

    20170822-1.res created by SHELXL-2014/7


TITL 20170822-1
CELL  0.71073  17.6950   9.0710   9.1760   90.000   90.000   90.000
ZERR     4.00   0.0020   0.0010   0.0010    0.000    0.000    0.000
LATT  -1
SYMM  1/2 - X, 1/2 + Y, 1/2 + Z
SYMM  1/2 + X, 1/2 - Y,   Z
SYMM  - X, - Y, 1/2 + Z
SFAC  C    H    N    O    I
UNIT 56 68 8 8 4
OMIT 0 11 3
OMIT 3 10 -1
OMIT 3 10 -3
OMIT 5 2 -8
OMIT 9 3 -10
OMIT 0 9 1
OMIT 9 1 -10
OMIT 5 1 -10
OMIT 12 0 -10
OMIT 2 0 -10
OMIT 6 2 -11
OMIT 4 2 -11
OMIT 7 1 -11
LIST 4
temp -100
acta
BOND $h
Conf
L.S.   8

WGHT    0.010900    0.952200
FVAR       0.37465
I1    5    0.343927    0.501347    0.497064    11.00000    0.02426    0.01406 =
         0.02648    0.00257   -0.00597   -0.00206
O1    4    0.238333    0.746645    0.158661    11.00000    0.04662    0.03591 =
         0.03254    0.01403   -0.00772    0.00918
O2    4    0.515266    0.725446    0.732719    11.00000    0.02859    0.03464 =
         0.05422   -0.01533   -0.01135   -0.00443
N1    3    0.270554    0.557193    0.313809    11.00000    0.02749    0.01999 =
         0.03030    0.00616   -0.01015   -0.00145
N2    3    0.432832    0.546489    0.654850    11.00000    0.02948    0.02080 =
         0.03821   -0.00144   -0.01413   -0.00240
C1    1    0.374590    0.712624    0.448841    11.00000    0.02370    0.01506 =
         0.03112    0.00174    0.00811    0.00051
C2    1    0.276209    0.694580    0.259120    11.00000    0.03157    0.02588 =
         0.02776    0.00655    0.00454    0.00466
C3    1    0.336220    0.781228    0.337926    11.00000    0.02906    0.02029 =
         0.02950    0.00373    0.00838    0.00079
C4    1    0.355313    0.928521    0.311112    11.00000    0.04400    0.02012 =
         0.03597    0.00414    0.01240    0.00398
AFIX  43
H4    2    0.330259    0.982062    0.236392    11.00000   -1.20000
AFIX   0
C5    1    0.410801    0.995749    0.393862    11.00000    0.05388    0.01526 =
         0.04635   -0.00114    0.02354   -0.00500
AFIX  43
H5    2    0.423779    1.095402    0.374176    11.00000   -1.20000
AFIX   0
C6    1    0.448447    0.920635    0.506159    11.00000    0.03492    0.02192 =
         0.04132   -0.00713    0.01428   -0.00784
AFIX  43
H6    2    0.486054    0.969275    0.562259    11.00000   -1.20000
AFIX   0
C7    1    0.430151    0.774210    0.534533    11.00000    0.02375    0.02310 =
         0.03313   -0.00537    0.01053   -0.00133
C8    1    0.464582    0.679957    0.651238    11.00000    0.02664    0.02908 =
         0.03838   -0.01081    0.00268    0.00057
C9    1    0.211673    0.451991    0.264575    11.00000    0.03769    0.02912 =
         0.03288    0.00322   -0.01577   -0.00415
AFIX  13
H9    2    0.193493    0.482045    0.165757    11.00000   -1.20000
AFIX   0
C10   1    0.145429    0.454902    0.370586    11.00000    0.03877    0.05351 =
         0.05169   -0.00137   -0.00633   -0.01459
AFIX 137
H10A  2    0.104778    0.391801    0.333571    11.00000   -1.50000
H10B  2    0.126849    0.556187    0.380447    11.00000   -1.50000
H10C  2    0.162047    0.418590    0.465931    11.00000   -1.50000
AFIX   0
C11   1    0.244863    0.298547    0.255674    11.00000    0.06785    0.03482 =
         0.06146   -0.01718   -0.03068   -0.00235
AFIX 137
H11A  2    0.205453    0.228709    0.226276    11.00000   -1.50000
H11B  2    0.264845    0.270177    0.351250    11.00000   -1.50000
H11C  2    0.285790    0.297360    0.183729    11.00000   -1.50000
AFIX   0

C12   1    0.455668    0.434787    0.764273    11.00000    0.03774    0.02957 =
         0.03933    0.00317   -0.02320    0.00114
AFIX  13
H12   2    0.506162    0.463666    0.804028    11.00000   -1.20000
AFIX   0
C13   1    0.399662    0.433409    0.888924    11.00000    0.05999    0.05103 =
         0.03419    0.00505   -0.01295    0.00196
AFIX 137
H13A  2    0.349741    0.404830    0.852311    11.00000   -1.50000
H13B  2    0.396765    0.531993    0.932255    11.00000   -1.50000
H13C  2    0.416214    0.362514    0.962921    11.00000   -1.50000
AFIX   0
C14   1    0.463862    0.285796    0.689706    11.00000    0.04514    0.03567 =
         0.05208    0.00517   -0.02176    0.00866
AFIX 137
H14A  2    0.497171    0.295632    0.604935    11.00000   -1.50000
H14B  2    0.414073    0.251128    0.657876    11.00000   -1.50000
H14C  2    0.485621    0.214678    0.758286    11.00000   -1.50000
AFIX   0
HKLF    4

REM  20170822-1
REM R1 =  0.0223 for    2580 Fo > 4sig(Fo)  and  0.0346 for all    3294 data
REM    176 parameters refined using      1 restraints

END

WGHT      0.0109      0.9522

REM Highest difference peak  0.395,  deepest hole -0.699,  1-sigma level  0.081
Q1    1   0.3442  0.3747  0.4858  11.00000  0.05    0.40
Q2    1   0.3518  0.6648  0.4643  11.00000  0.05    0.35
Q3    1   0.2882  0.5653  0.5040  11.00000  0.05    0.34
Q4    1   0.2504  0.5218  0.2839  11.00000  0.05    0.28
Q5    1   0.3850  0.7563  0.4960  11.00000  0.05    0.27
Q6    1   0.3009  0.5229  0.3492  11.00000  0.05    0.26
Q7    1   0.4130  0.2751  0.9474  11.00000  0.05    0.25
Q8    1   0.3659  0.7385  0.3925  11.00000  0.05    0.25
Q9    1   0.3414  0.7524  0.4155  11.00000  0.05    0.24
Q10   1   0.4434  0.7210  0.5910  11.00000  0.05    0.23
Q11   1   0.3292  0.4938  0.2523  11.00000  0.05    0.23
Q12   1   0.2078  0.3359  0.0939  11.00000  0.05    0.22
Q13   1   0.2484  0.3455  0.4620  11.00000  0.05    0.22
Q14   1   0.1696  0.5980  0.0061  11.00000  0.05    0.22
Q15   1   0.1664  0.2463  0.0863  11.00000  0.05    0.21
Q16   1   0.4216  0.8886  0.2650  11.00000  0.05    0.21
Q17   1   0.4596  0.7651  0.5000  11.00000  0.05    0.21
Q18   1   0.3521  0.7330  0.1565  11.00000  0.05    0.21
Q19   1   0.2849  0.4405  0.5004  11.00000  0.05    0.21
Q20   1   0.2353  0.7000  0.3950  11.00000  0.05    0.21
;
_shelx_res_checksum   43488

_shelx_hkl_file
;
   0  -1  -1 732.510 12.3300   1
   0   1   1 748.010 12.4400   1
   0  -1  -1 767.450 11.7800   1
   0  -1   1 761.490 14.3200   1
   0  -1   1 764.240 13.6800   1
   0   1   1 744.900 14.0400   1
   0   1  -1 754.380 13.6600   1
   0   1  -1 748.570 14.3000   1
  -2   0  -1 8321.69 435.380   1
   2   0  -1 7161.62 400.070   1
  -2   0   1 7463.70 423.620   1
   2   0   1 8263.08 430.080   1
   2  -1   0 658.590 12.5800   1
  -2   1   0 712.350 15.5000   1
  -1   1   1 3542.78 115.740   1
  -1   1  -1 3355.69 122.080   1
  -1   1  -1 3590.75 128.320   1
  -1   1   1 3445.31 121.220   1
   1  -1   1 3496.40 122.040   1
   1  -1  -1 3455.38 120.740   1
   1  -1   1 3548.67 126.690   1
   1   1   1 3469.68 113.630   1
  -1  -1  -1 3481.77 113.490   1
  -1  -1   1 3370.66 117.180   1
  -1  -1   1 3156.67 118.950   1
   3   0   0 -1.7400 0.72000   1
  -3   0   0 1.75000 0.71000   1
   2  -1  -1 464.120 8.64000   1
  -2   1  -1 480.690 9.28000   1
   2  -1   1 516.280 10.4500   1
  -2   1   1 474.500 10.8600   1
  -2   1  -1 458.680 10.2000   1
  -2  -1  -1 470.840 7.12000   1
  -3   0  -1 0.82000 0.83000   1
  -3   0   1 -0.1200 0.88000   1
   3   0  -1 0.43000 0.81000   1
   3   0   1 0.41000 0.56000   1
  -3   1   0 2144.66 69.0300   1
   3  -1   0 2158.43 64.1900   1
   0   0   2 655.550 9.65000   1
   0   0   2 566.530 15.9800   1
   0   2   0 3458.64 139.910   1
   0  -2   0 3555.89 142.490   1
   1   0  -2 0.08000 0.74000   1
   1   0  -2 0.27000 1.56000   1
   1   0   2 -1.6700 1.55000   1
   1   0   2 0.27000 0.17000   1
  -1   0   2 -0.0100 0.49000   1
  -1   0   2 1.50000 1.44000   1
  -1   0  -2 0.95000 1.54000   1
   4   0   0 767.480 16.5300   1
  -4   0   0 769.000 16.6000   1
   1  -2   0 134.130 3.52000   1
  -1   2   0 134.850 1.91000   1
  -1   2   0 143.350 3.48000   1
  -1  -2   0 138.570 3.33000   1
   1   2   0 134.070 3.31000   1
  -3   1   1 1470.98 37.9400   1
   3  -1   1 1478.21 38.8700   1
   3  -1  -1 1387.74 36.2000   1
  -3   1  -1 1410.80 35.3100   1
   0   1   2 0.49000 0.44000   1
   0   1   2 1.80000 0.75000   1
   0  -1   2 0.63000 0.59000   1
   0  -1  -2 0.64000 0.63000   1
   0  -1  -2 1.37000 0.81000   1
   0   1  -2 2.09000 1.08000   1
   0  -1   2 1.02000 1.08000   1
   2   0   2 344.750 3.82000   1
  -2   0   2 344.140 7.39000   1
  -2   0   2 356.500 6.18000   1
   0  -2  -1 0.04000 1.42000   1
   0  -2   1 -0.5900 0.98000   1
   0   2   1 3.64000 0.89000   1
   0   2  -1 1.16000 1.05000   1
   0  -2   1 2.35000 1.22000   1
   0   2  -1 1.25000 0.78000   1
   0  -2  -1 1.72000 0.35000   1
  -2   2   0 510.920 11.2600   1
   2  -2   0 494.200 10.9000   1
  -2  -2   0 528.870 10.8300   1
   2   2   0 495.000 10.7200   1
   1  -1  -2 719.920 17.5000   1
   1  -1  -2 676.390 14.2800   1
   1  -1   2 770.030 13.8200   1
  -1   1  -2 704.750 16.9600   1
  -1   1   2 814.530 18.0400   1
  -1   1  -2 744.310 15.0400   1
  -1   1   2 791.550 14.2800   1
   1  -1   2 772.410 17.3100   1
   1   1   2 782.930 15.7100   1
  -1  -1  -2 701.090 11.5000   1
   1   1   2 775.330 11.5400   1
   1   1  -2 672.410 16.4600   1
  -1  -1   2 766.970 17.1700   1
  -1  -1  -2 684.570 14.6700   1
   4   0   1 1415.81 38.3600   1
  -4   0   1 1381.81 38.6500   1
  -4   0  -1 1537.27 40.2100   1
   4   0  -1 1579.44 41.6100   1
   4  -1   0 126.170 3.08000   1
  -4   1   0 122.200 3.16000   1
  -4  -1   0 132.340 3.26000   1
   1  -2   1 26.5100 1.73000   1
  -1   2   1 23.3600 1.41000   1
   1  -2   1 22.6200 2.27000   1
   1  -2  -1 29.0900 1.45000   1
  -1   2  -1 25.0400 1.51000   1
  -1   2   1 24.9300 0.41000   1
  -1   2  -1 24.8600 1.19000   1
   1   2   1 25.3800 1.33000   1
   1   2  -1 27.6300 1.53000   1
  -1  -2   1 24.2800 2.40000   1
  -1  -2  -1 26.2200 1.29000   1
  -1  -2   1 23.7300 1.29000   1
   2  -1   2 133.750 3.75000   1
   2  -1  -2 136.340 2.67000   1
  -2   1   2 140.160 2.79000   1
  -2   1  -2 150.290 5.65000   1
  -2   1  -2 139.040 3.17000   1
   2  -1   2 141.210 2.32000   1
  -2   1   2 139.610 2.96000   1
  -2  -1   2 145.590 4.01000   1
  -2  -1  -2 140.330 2.12000   1
  -2  -1  -2 135.850 3.28000   1
   2  -2   1 2481.59 81.5100   1
   2  -2  -1 2298.79 82.8900   1
  -2   2   1 2423.87 81.2400   1
  -2   2  -1 2514.00 82.9600   1
  -2   2  -1 2424.93 81.4000   1
  -2  -2   1 2480.27 83.1900   1
  -2  -2  -1 2498.78 80.4200   1
   2   2   1 2447.22 79.2400   1
  -4   1  -1 229.450 4.63000   1
  -4   1   1 222.150 5.13000   1
   4  -1  -1 233.010 5.08000   1
   4  -1   1 224.450 4.57000   1
  -4  -1   1 236.540 5.46000   1
  -4  -1  -1 237.890 4.32000   1
   3   0  -2 0.11000 0.85000   1
  -3   0  -2 1.26000 0.56000   1
  -3   0   2 -0.3300 0.87000   1
   3   0   2 0.99000 0.57000   1
   3  -2   0 176.360 4.39000   1
  -3   2   0 162.230 6.69000   1
  -3  -2   0 176.190 4.12000   1
   5   0   0 -0.4100 1.01000   1
  -5   0   0 1.85000 1.01000   1
  -3   1  -2 5902.53 334.000   1
  -3   1   2 6139.11 322.710   1
   3  -1   2 6484.16 320.480   1
   3  -1  -2 5995.02 312.990   1
  -3   1  -2 6343.57 316.180   1
  -3  -1   2 6305.55 344.460   1
  -3  -1  -2 6720.85 327.170   1
   3  -2   1 77.8300 3.80000   1
  -3   2   1 78.8800 2.78000   1
  -3   2  -1 77.4700 2.26000   1
  -3   2  -1 80.7700 2.69000   1
   3  -2  -1 76.5200 2.63000   1
  -3  -2  -1 70.7100 2.94000   1
   5   0   1 2.86000 0.86000   1
   5   0  -1 0.15000 1.11000   1
  -5   0   1 0.00000 1.22000   1
  -5   0  -1 -0.7600 0.85000   1
  -5   1   0 160.210 6.03000   1
   5  -1   0 166.170 4.18000   1
  -5  -1   0 174.430 4.42000   1
   0  -2  -2 6305.76 304.490   1
   0  -2   2 5994.99 308.000   1
   0  -2   2 5441.81 299.450   1
   0   2   2 5749.12 277.360   1
   0   2  -2 5854.39 304.850   1
   0   2  -2 6386.34 343.980   1
   0   2   2 5860.23 301.130   1
   0  -2  -2 6033.30 302.140   1
  -4   0   2 7578.41 468.660   1
   4   0   2 7757.86 445.590   1
  -4   0  -2 8289.08 464.150   1
   4   0  -2 7835.72 477.650   1
   1  -2  -2 71.0700 2.06000   1
   1  -2  -2 78.7700 1.51000   1
   1  -2   2 78.7600 2.65000   1
  -1   2  -2 72.0000 2.75000   1
  -1   2  -2 78.6400 2.45000   1
   1  -2   2 86.5400 3.37000   1
  -1   2   2 76.7200 2.14000   1
  -1   2   2 75.5500 1.52000   1
   1   2   2 79.7000 1.81000   1
   1   2  -2 69.7100 2.43000   1
  -1  -2  -2 74.0500 2.35000   1
  -1  -2   2 68.7400 2.71000   1
  -1  -2  -2 75.9700 2.57000   1
  -1  -2   2 81.6300 2.46000   1
   1   2  -2 81.2900 2.85000   1
   4  -2   0 4952.45 251.930   1
  -4   2   0 5166.17 253.640   1
  -5   1  -1 4231.38 185.070   1
   5  -1  -1 4171.69 186.470   1
  -5   1   1 4177.46 188.780   1
   5  -1   1 4298.18 185.550   1
  -5  -1   1 4324.70 193.180   1
  -5  -1  -1 4147.08 177.830   1
   0   0   3 0.89000 0.38000   1
   0   0  -3 2.35000 1.31000   1
   0   0   3 0.47000 1.22000   1
   2  -2   2 448.460 9.33000   1
  -2   2  -2 445.910 10.5100   1
   2  -2  -2 444.770 11.3800   1
  -2   2   2 437.670 9.54000   1
  -2   2   2 431.570 8.51000   1
  -2   2  -2 436.850 11.6300   1
   2  -2   2 449.670 9.99000   1
  -2  -2  -2 451.370 9.73000   1
  -2  -2   2 455.010 10.7900   1
   2   2   2 450.120 8.09000   1
  -2  -2   2 443.690 10.0100   1
   0  -3   0 0.75000 1.25000   1
   0   3   0 1.36000 1.23000   1
   1   0   3 0.80000 0.34000   1
   1   0   3 -2.9100 1.18000   1
   1   0   3 -0.0200 0.27000   1
  -1   0  -3 -0.0100 1.25000   1
  -1   0   3 0.09000 1.18000   1
  -1   0   3 -0.7300 0.83000   1
   1   0  -3 1.31000 1.23000   1
  -4   1  -2 718.870 16.8300   1
  -4   1   2 725.020 20.3700   1
   4  -1  -2 669.410 19.2400   1
   4  -1   2 724.730 14.4700   1
  -4  -1   2 732.600 17.4100   1
  -4  -1  -2 698.820 12.8400   1
   4  -2  -1 1585.19 48.1400   1
   4  -2   1 1679.68 53.1300   1
  -4   2   1 1575.00 48.1800   1
  -4   2  -1 1612.60 48.6400   1
  -4  -2  -1 1746.56 51.5400   1
   1  -3   0 464.000 6.89000   1
  -1   3   0 462.540 6.30000   1
  -1   3   0 460.630 11.5700   1
   1  -3   0 457.150 11.4700   1
  -1  -3   0 447.210 10.8300   1
   1   3   0 440.530 11.0600   1
  -6   0   0 1476.01 47.4800   1
   6   0   0 1407.67 46.0900   1
   0  -1   3 42.0500 1.86000   1
   0  -1  -3 50.8200 3.27000   1
   0  -1   3 46.5200 2.44000   1
   0   1   3 45.7200 2.10000   1
   0   1  -3 54.0300 4.14000   1
   2   0   3 2544.20 91.0700   1
   2   0  -3 2477.03 79.3200   1
   2   0  -3 2501.13 92.2900   1
  -2   0   3 2437.80 87.5700   1
  -2   0  -3 2421.58 89.5100   1
  -2   0   3 2504.23 80.4000   1
   0  -3   1 117.210 3.76000   1
   0  -3  -1 111.910 3.58000   1
   0   3  -1 111.440 2.54000   1
   0   3  -1 111.760 3.97000   1
   0  -3   1 109.490 2.49000   1
   0   3   1 112.880 3.57000   1
   2  -3   0 35.6100 3.45000   1
  -2   3   0 34.7000 2.29000   1
  -2   3   0 34.6000 0.80000   1
   2   3   0 30.5000 2.03000   1
  -2  -3   0 31.7700 2.12000   1
   1  -1   3 1971.89 52.1900   1
   1  -1  -3 1864.41 52.3800   1
   1  -1  -3 1902.95 60.2800   1
   1  -1   3 1975.06 64.6600   1
  -1   1   3 1947.67 54.4000   1
  -1   1  -3 1922.61 65.2900   1
  -1   1  -3 1821.71 48.4400   1
  -1   1   3 1991.62 60.9700   1
  -1  -1  -3 1900.81 44.7900   1
  -1  -1  -3 1933.89 63.0800   1
   1   1   3 2000.40 62.9000   1
   1   1   3 2029.98 47.9800   1
   1   1  -3 1916.68 66.9900   1
  -1  -1   3 2137.76 75.9100   1
  -1   3  -1 2655.41 100.640   1
   1  -3   1 2694.27 100.150   1
   1  -3   1 2696.44 89.2200   1
   1  -3  -1 2630.16 97.4900   1
  -1   3  -1 2638.09 88.7000   1
  -1   3   1 2748.30 101.570   1
   1   3   1 2677.67 97.9400   1
  -1  -3   1 2711.35 91.2600   1
  -1  -3   1 2537.20 94.1900   1
  -1  -3  -1 2710.77 103.670   1
   1   3  -1 2512.05 95.3600   1
  -3   2   2 155.600 4.08000   1
  -3   2  -2 162.270 4.61000   1
   3  -2   2 155.320 5.36000   1
   3  -2  -2 157.410 4.05000   1
  -3   2  -2 154.420 3.84000   1
  -3  -2  -2 160.890 4.26000   1
  -6   0  -1 317.570 8.58000   1
  -6   0   1 271.450 7.54000   1
   6   0   1 273.770 6.32000   1
   6   0  -1 333.970 7.66000   1
  -6   1   0 13.1300 1.61000   1
   6  -1   0 13.6400 1.53000   1
  -6  -1   0 12.6500 1.54000   1
   6   1   0 16.6600 1.64000   1
   5   0  -2 -0.3900 1.16000   1
  -5   0  -2 0.80000 0.67000   1
  -5   0   2 2.55000 1.85000   1
   5   0   2 -0.2900 0.70000   1
   5  -2   0 14.6500 1.60000   1
  -5   2   0 12.3100 1.71000   1
   2  -1   3 7.37000 1.51000   1
   2  -1  -3 4.85000 0.85000   1
  -2   1  -3 4.28000 1.63000   1
  -2   1   3 5.78000 1.19000   1
  -2   1  -3 4.12000 0.98000   1
  -2   1   3 4.80000 0.86000   1
   2  -1   3 6.06000 0.94000   1
   2  -1  -3 7.64000 1.34000   1
  -2  -1   3 7.26000 1.53000   1
   2   1  -3 5.70000 1.73000   1
  -2  -1  -3 5.74000 0.27000   1
  -2  -1   3 4.92000 0.96000   1
  -2  -1  -3 6.21000 1.35000   1
   2  -3   1 96.7500 5.57000   1
  -2   3  -1 109.410 2.57000   1
  -2   3   1 112.880 3.92000   1
   2  -3  -1 106.400 3.74000   1
   2  -3   1 118.540 2.47000   1
  -2   3  -1 105.890 3.87000   1
  -2  -3  -1 111.960 4.94000   1
   2   3   1 112.110 3.44000   1
  -2  -3   1 107.790 5.55000   1
   2   3  -1 102.110 5.77000   1
   3   0   3 -0.3100 0.33000   1
   3   0  -3 0.39000 0.88000   1
  -3   0   3 -0.1700 0.88000   1
  -3   0  -3 0.15000 0.33000   1
  -3   0  -3 2.11000 2.08000   1
  -3   0   3 1.66000 1.20000   1
  -3   3   0 3277.59 141.530   1
  -3   3   0 3481.91 122.720   1
   3  -3   0 3426.46 143.300   1
  -3  -3   0 3304.42 134.950   1
  -6   1   1 20.0600 3.01000   1
  -6   1  -1 20.8300 1.59000   1
   6  -1   1 19.0000 1.55000   1
   6  -1  -1 18.5700 1.84000   1
  -6  -1   1 19.9700 1.87000   1
   6   1  -1 21.4700 1.85000   1
  -6  -1  -1 15.3300 1.38000   1
   5  -1   2 106.870 3.78000   1
   5  -1  -2 119.920 3.60000   1
  -5   1  -2 122.480 2.83000   1
  -5   1   2 105.630 3.84000   1
  -5  -1  -2 123.310 3.37000   1
  -5  -1   2 114.160 3.82000   1
   5  -2   1 17.3500 1.68000   1
  -5   2   1 20.5500 1.98000   1
   5  -2  -1 21.1900 1.76000   1
  -5   2  -1 18.8700 2.81000   1
  -4   2  -2 532.050 18.3900   1
  -4   2  -2 564.080 16.9500   1
  -4   2   2 615.300 14.9500   1
   4  -2  -2 587.680 14.2900   1
   4  -2   2 634.700 16.4700   1
  -4  -2  -2 549.710 10.9500   1
   3  -1   3 149.950 3.28000   1
  -3   1  -3 160.160 2.59000   1
  -3   1  -3 163.650 7.83000   1
  -3   1   3 144.010 3.62000   1
   3  -1  -3 163.580 5.05000   1
  -3   1   3 143.820 4.18000   1
  -3  -1   3 150.370 5.12000   1
  -3  -1  -3 146.800 4.75000   1
  -3  -1   3 151.890 3.90000   1
  -3  -1  -3 159.190 1.92000   1
  -3  -1  -3 156.960 1.84000   1
  -3   3  -1 41.1300 2.53000   1
  -3   3   1 44.0000 2.56000   1
  -3   3  -1 43.1400 2.51000   1
   3  -3  -1 33.5800 2.43000   1
   3  -3   1 43.4600 2.46000   1
  -3  -3  -1 39.0900 2.18000   1
  -3  -3   1 46.8200 2.49000   1
   3   3   1 41.1800 2.21000   1
   0   2  -3 0.95000 0.96000   1
   0   2   3 2.00000 0.92000   1
   0   2   3 3.28000 0.70000   1
   0   2  -3 -0.8900 1.48000   1
   0  -2  -3 0.89000 1.51000   1
   0  -2  -3 -0.4500 1.09000   1
   0  -2   3 0.30000 1.40000   1
   0  -2   3 -1.5800 1.48000   1
  -7   0   0 1.15000 1.33000   1
   7   0   0 1.30000 1.27000   1
   0  -3  -2 0.53000 0.61000   1
   0  -3   2 1.11000 1.72000   1
   0   3  -2 -0.1300 2.01000   1
   0  -3  -2 -0.9000 1.10000   1
   0  -3   2 -0.2900 1.21000   1
   0   3  -2 -1.4100 1.81000   1
   0   3   2 1.03000 1.07000   1
   4   0  -3 1238.07 33.7500   1
  -4   0   3 1250.72 34.2000   1
  -4   0  -3 1183.85 25.4900   1
  -4   0   3 1212.99 35.6900   1
  -4   0  -3 1198.17 37.1000   1
   4   0   3 1226.64 24.7500   1
   1  -2  -3 123.440 3.81000   1
   1  -2   3 124.090 3.12000   1
  -1   2   3 124.050 3.00000   1
  -1   2   3 125.350 2.85000   1
  -1   2  -3 127.060 6.72000   1
  -1   2  -3 118.240 3.09000   1
   1  -2   3 119.100 4.29000   1
   1  -2  -3 122.890 3.10000   1
   1   2  -3 119.510 4.71000   1
  -1  -2   3 117.260 4.75000   1
   1   2   3 123.740 2.26000   1
  -1  -2   3 101.400 6.28000   1
  -1  -2  -3 124.260 2.26000   1
  -1  -2  -3 130.170 3.26000   1
  -1   3   2 1269.51 35.9800   1
  -1   3  -2 1206.11 39.7400   1
   1  -3   2 1242.00 34.5800   1
   1  -3   2 1266.58 36.4800   1
   1  -3  -2 1268.46 35.8800   1
  -1   3  -2 1297.78 38.2200   1
  -1  -3  -2 1206.12 26.3700   1
  -1  -3   2 1195.59 40.5400   1
  -1  -3   2 1222.64 39.1400   1
   1   3   2 1210.28 32.9700   1
  -1  -3  -2 1276.64 34.1200   1
   1   3  -2 1222.79 36.3200   1
   4  -3   0 22.2000 2.12000   1
  -4   3   0 28.9300 2.30000   1
  -4  -3   0 28.9100 3.13000   1
   6   0  -2 2475.52 88.9200   1
   6   0   2 2433.04 80.1400   1
  -6   0  -2 2309.85 76.6900   1
  -6   0   2 2334.13 87.1000   1
  -6   2   0 2247.27 82.6200   1
   6  -2   0 2340.54 83.8300   1
  -6  -2   0 2262.37 80.1100   1
  -2   2   3 2742.29 98.1000   1
  -2   2  -3 2765.69 99.4500   1
  -2   2  -3 2832.66 113.590   1
  -2   2   3 2793.87 101.060   1
   2  -2   3 2988.38 122.620   1
   2  -2   3 2749.47 103.840   1
   2  -2  -3 2668.06 97.0300   1
  -2  -2  -3 2707.57 100.240   1
  -2  -2   3 2743.47 101.650   1
   2   2   3 2797.87 89.4200   1
  -2  -2  -3 2769.87 88.9500   1
  -2  -2   3 2695.97 106.700   1
   7   0   1 -0.6600 1.76000   1
  -7   0  -1 3.36000 1.75000   1
   7   0  -1 -0.5400 1.33000   1
  -7   0   1 0.18000 1.45000   1
   7  -1   0 1523.37 51.1000   1
  -7   1   0 1356.09 43.3500   1
   7   1   0 1514.64 46.1100   1
  -7  -1   0 1397.43 49.9400   1
   2  -3  -2 142.320 6.00000   1
  -2   3   2 137.460 1.84000   1
  -2   3   2 119.870 6.32000   1
   2  -3   2 133.070 3.89000   1
  -2   3  -2 136.700 5.95000   1
   2  -3   2 134.930 4.32000   1
  -2   3  -2 132.820 4.42000   1
  -2  -3   2 126.690 4.33000   1
  -2  -3  -2 135.670 3.45000   1
  -2  -3   2 131.450 4.19000   1
   2   3   2 140.460 5.23000   1
  -4   1   3 18.3700 1.57000   1
  -4   1  -3 15.1100 1.01000   1
  -4   1  -3 17.4000 2.14000   1
  -4   1   3 15.1900 1.73000   1
   4  -1  -3 18.0400 1.53000   1
   4  -1   3 17.7800 0.92000   1
  -4  -1  -3 17.4700 0.60000   1
  -4  -1   3 16.8700 1.64000   1
  -4  -1   3 18.3300 2.22000   1
  -4   3  -1 124.460 4.64000   1
  -4   3   1 125.030 4.81000   1
  -4   3  -1 119.500 4.69000   1
   4  -3  -1 138.400 4.49000   1
   4  -3   1 117.320 4.35000   1
  -4  -3  -1 117.800 3.79000   1
  -4  -3   1 131.990 4.65000   1
   6  -1  -2 22.7500 2.88000   1
   6  -1   2 18.5500 1.40000   1
  -6   1  -2 15.3300 1.44000   1
  -6   1   2 18.2400 2.01000   1
  -6  -1  -2 18.2100 1.21000   1
  -6  -1   2 17.5800 1.96000   1
  -6   2   1 234.770 10.9100   1
  -6   2  -1 285.280 10.2200   1
   6  -2   1 265.120 6.90000   1
   6  -2  -1 262.650 7.55000   1
  -6  -2  -1 252.880 6.09000   1
  -6  -2   1 259.310 7.31000   1
  -5   2   2 93.3200 5.41000   1
  -5   2  -2 88.1000 3.19000   1
   5  -2   2 90.8800 2.98000   1
   5  -2  -2 88.8300 3.33000   1
  -7   1   1 1148.43 34.3500   1
  -7   1  -1 1058.34 30.8300   1
   7  -1  -1 1127.63 33.6600   1
   7  -1   1 1148.85 31.4900   1
   7   1  -1 1176.70 35.0700   1
   7   1   1 1212.54 32.9300   1
  -7  -1  -1 1071.88 30.5300   1
  -7  -1   1 1123.08 33.6300   1
  -3   2   3 57.1900 3.08000   1
  -3   2   3 53.3700 2.31000   1
  -3   2  -3 54.7600 5.07000   1
  -3   2  -3 57.2700 2.11000   1
   3  -2  -3 55.0200 2.34000   1
   3  -2   3 59.1900 3.06000   1
   3  -2   3 63.4000 2.06000   1
  -3  -2   3 57.7400 5.01000   1
  -3  -2  -3 58.6500 2.49000   1
  -3  -2  -3 58.6200 1.37000   1
  -3   3  -2 2935.24 116.190   1
  -3   3   2 3028.85 122.010   1
   3  -3   2 2791.07 119.760   1
   3  -3  -2 2977.73 117.940   1
  -3   3   2 2946.17 95.3700   1
  -3   3  -2 2938.30 126.470   1
  -3  -3   2 2945.76 116.550   1
   3   3   2 2627.29 107.630   1
  -3  -3  -2 2900.55 113.290   1
  -3  -3   2 2997.00 118.470   1
   5   0  -3 -0.5300 1.97000   1
  -5   0   3 3.22000 2.04000   1
  -5   0  -3 1.14000 0.91000   1
   5   0   3 0.71000 0.90000   1
   5  -3   0 20.8100 2.23000   1
  -5   3   0 20.2300 2.47000   1
  -5  -3   0 20.1800 2.18000   1
   0   0   4 3344.88 156.770   1
   0   0   4 3520.15 123.130   1
   0   0  -4 3312.62 150.060   1
  -1   0  -4 2.10000 1.60000   1
  -1   0   4 -1.8400 1.41000   1
   1   0   4 1.30000 1.44000   1
   1   0   4 0.44000 0.36000   1
   1   0  -4 1.78000 1.65000   1
   1   0   4 -0.5800 0.38000   1
  -1   0   4 0.92000 0.93000   1
   0   4   0 8696.99 602.900   1
   0  -4   0 8531.31 589.110   1
   1  -4   0 26.1600 2.55000   1
  -1   4   0 26.9200 2.70000   1
   1  -4   0 28.3400 1.01000   1
  -1  -4   0 26.9800 1.03000   1
  -1  -4   0 28.1100 2.46000   1
   1   4   0 28.4000 2.59000   1
  -5   1   3 4758.24 246.880   1
  -5   1  -3 5098.05 270.650   1
   5  -1  -3 4881.02 247.530   1
  -5   1  -3 5007.35 233.560   1
   5  -1   3 5052.68 231.500   1
  -5  -1  -3 4752.09 208.560   1
  -5  -1   3 4839.57 252.360   1
  -5   3  -1 3131.27 134.120   1
  -5   3   1 3175.73 136.520   1
   5  -3   1 3018.10 126.740   1
   5  -3  -1 3177.05 133.380   1
  -5  -3   1 3440.41 154.440   1
  -5  -3  -1 3467.23 149.910   1
   0   1  -4 -0.4000 1.73000   1
   0   1   4 0.94000 1.33000   1
   0  -1   4 -1.2600 1.02000   1
   0  -1   4 -2.0400 1.64000   1
   0  -1  -4 0.86000 1.42000   1
   0  -1  -4 0.41000 0.61000   1
   0   1   4 -0.3300 0.44000   1
  -2   0  -4 503.940 21.0600   1
   2   0  -4 534.200 21.5000   1
  -2   0   4 584.240 13.4900   1
  -2   0   4 493.250 19.2100   1
   2   0   4 545.860 19.8000   1
   7   0   2 0.01000 1.53000   1
  -7   0  -2 -0.7200 1.02000   1
  -7   0   2 2.41000 1.59000   1
   7   0  -2 1.14000 1.42000   1
   8   0   0 55.0900 3.12000   1
  -8   0   0 72.3600 3.36000   1
   7  -2   0 46.1900 2.95000   1
  -7   2   0 54.8400 3.17000   1
  -7  -2   0 49.4100 2.92000   1
   1  -1   4 908.590 28.0700   1
  -1   1   4 913.170 30.9700   1
  -1   1  -4 979.910 30.7700   1
  -1   1   4 916.130 19.0600   1
   1  -1  -4 953.060 27.8800   1
   1  -1  -4 959.770 21.3300   1
   1  -1   4 920.430 19.0600   1
   1   1   4 946.730 15.6900   1
  -1  -1  -4 955.700 33.7100   1
  -1  -1   4 1002.25 36.0500   1
  -1  -1   4 904.560 20.9100   1
  -1  -1   4 904.960 21.1200   1
  -1  -1  -4 986.570 15.8200   1
   1   1  -4 1015.79 31.9700   1
   1   1   4 916.720 26.4200   1
   0  -4   1 1.77000 1.32000   1
   0   4   1 -1.5600 2.36000   1
   0  -4   1 4.47000 2.48000   1
   0  -4  -1 -0.7400 2.35000   1
   0   4  -1 -0.8700 1.67000   1
   4  -2  -3 1891.03 63.3100   1
  -4   2   3 1916.76 61.6100   1
  -4   2  -3 1926.95 61.5400   1
  -4   2   3 1975.72 66.7000   1
  -4   2  -3 1982.62 72.6800   1
   4  -2   3 1986.75 62.1400   1
  -4  -2  -3 2022.96 58.1300   1
  -4  -2   3 2006.08 74.5900   1
  -2   4   0 519.960 16.1800   1
  -2   4   0 560.580 9.75000   1
   2  -4   0 509.100 15.5900   1
  -2  -4   0 522.090 15.1000   1
   2   4   0 535.660 15.7000   1
  -4   3  -2 52.4300 2.81000   1
  -4   3   2 57.6600 3.11000   1
  -4   3  -2 46.8200 2.93000   1
   4  -3  -2 51.9500 2.84000   1
   4  -3   2 57.7800 2.73000   1
  -4  -3  -2 55.3100 2.27000   1
  -4  -3   2 58.2700 5.07000   1
   1  -4   1 58.1800 2.61000   1
  -1   4   1 56.6500 3.50000   1
  -1   4  -1 57.9000 3.57000   1
  -1   4  -1 58.5100 1.84000   1
   1  -4   1 68.3200 3.47000   1
   1  -4  -1 61.5600 3.32000   1
  -1  -4  -1 55.1500 2.99000   1
  -1  -4   1 55.8800 3.39000   1
  -1  -4   1 59.5500 2.00000   1
   1   4  -1 57.8700 5.33000   1
   1   4   1 48.1900 3.20000   1
  -6   2   2 2974.12 123.770   1
   6  -2  -2 2911.81 118.750   1
   6  -2   2 2961.35 115.600   1
  -6   2  -2 2862.73 115.450   1
  -6  -2  -2 2869.13 114.240   1
  -6  -2   2 3011.14 123.620   1
  -2   1   4 59.9000 2.89000   1
   2  -1   4 57.4600 1.30000   1
  -2   1   4 56.7100 1.79000   1
   2  -1  -4 59.1700 4.83000   1
   2  -1  -4 65.3100 2.60000   1
   2  -1   4 61.0300 3.49000   1
  -2   1  -4 59.2800 3.94000   1
   2   1   4 53.6800 3.07000   1
  -2  -1   4 60.6600 3.54000   1
   2   1  -4 61.9000 3.92000   1
  -2  -1   4 58.9500 2.08000   1
  -2  -1  -4 53.6100 3.19000   1
  -7   1   2 2878.74 119.510   1
   7  -1  -2 2862.37 117.580   1
   7  -1   2 2877.77 108.410   1
  -7   1  -2 2743.11 106.760   1
  -7  -1  -2 2776.45 104.540   1
  -7  -1   2 2853.01 116.960   1
   8   0   1 2923.48 113.320   1
   8   0  -1 2955.67 118.610   1
  -8   0  -1 2779.16 109.850   1
  -8   0   1 2599.58 121.930   1
   0   3  -3 369.440 9.92000   1
   0  -3   3 384.500 9.75000   1
   0   3   3 364.910 11.0500   1
   0   3  -3 366.860 11.1900   1
   0  -3  -3 377.720 8.65000   1
   0  -3   3 374.460 10.7000   1
   0  -3  -3 373.190 8.96000   1
  -8   1   0 3.11000 1.62000   1
   8  -1   0 0.58000 1.52000   1
   8   1   0 3.77000 1.62000   1
  -8  -1   0 1.93000 1.64000   1
   7  -2   1 108.090 5.77000   1
  -7   2  -1 93.1300 4.05000   1
  -7   2   1 106.840 4.52000   1
   7  -2  -1 98.0300 4.17000   1
  -7  -2  -1 96.7200 3.62000   1
  -7  -2   1 107.890 4.51000   1
  -3   0  -4 -0.4500 1.75000   1
  -3   0   4 1.46000 1.47000   1
  -3   0   4 -1.0200 1.49000   1
   3   0  -4 0.17000 0.91000   1
   2  -4  -1 3696.64 172.300   1
   2  -4   1 3727.59 174.020   1
  -2   4  -1 3868.69 194.450   1
   2  -4   1 3745.03 150.920   1
  -2   4  -1 3815.21 161.410   1
  -2   4   1 3736.24 175.880   1
  -2  -4   1 3840.13 162.300   1
   2   4   1 3674.75 181.400   1
   2   4  -1 3749.40 176.750   1
  -2  -4  -1 3779.99 181.690   1
  -2  -4   1 3696.82 171.480   1
   1  -3   3 1493.25 53.8200   1
   1  -3  -3 1631.53 43.6800   1
  -1   3  -3 1600.90 51.0700   1
   1  -3   3 1583.25 52.4000   1
   1  -3  -3 1559.42 47.6200   1
  -1   3   3 1630.88 45.4400   1
  -1   3  -3 1662.10 63.5700   1
  -1   3   3 1578.62 53.7600   1
  -1  -3   3 1635.35 52.9800   1
   1   3   3 1580.03 46.5800   1
   1   3  -3 1580.56 51.6300   1
   1   3  -3 1689.32 58.3000   1
  -1  -3  -3 1617.21 45.3200   1
  -1  -3   3 1606.58 54.2200   1
  -1  -3  -3 1609.79 51.6400   1
   6   0  -3 996.830 33.4600   1
  -6   0  -3 945.420 23.7900   1
   6   0   3 996.290 24.2900   1
  -6   0   3 954.320 28.6700   1
  -3   4   0 83.7400 6.81000   1
  -3   4   0 88.1300 1.65000   1
   3  -4   0 88.1900 6.60000   1
   3   4   0 93.2000 6.14000   1
  -3  -4   0 83.2500 4.07000   1
  -6   3   0 196.560 7.56000   1
   6  -3   0 202.310 6.75000   1
   8  -1  -1 36.0100 2.72000   1
   8  -1   1 30.5000 2.37000   1
  -8   1   1 32.2500 2.94000   1
  -8   1  -1 31.5600 2.48000   1
  -8  -1  -1 32.1000 2.38000   1
   8   1  -1 41.6700 2.88000   1
  -8  -1   1 37.3500 2.91000   1
   8   1   1 39.0300 2.44000   1
  -2   3  -3 51.1000 3.26000   1
  -2   3   3 51.6500 1.63000   1
  -2   3   3 50.3100 2.61000   1
  -2   3  -3 49.0600 2.69000   1
   2  -3   3 55.7400 2.57000   1
   2  -3   3 50.8300 3.00000   1
   2  -3  -3 60.6800 2.50000   1
  -2  -3   3 57.5600 2.84000   1
  -2  -3  -3 50.8200 2.86000   1
  -2  -3  -3 54.1200 2.90000   1
  -2  -3   3 46.7200 3.07000   1
   2   3   3 47.3900 1.95000   1
   3  -1   4 2894.31 122.990   1
   3  -1   4 2848.10 92.4700   1
   3  -1  -4 2948.51 114.440   1
  -3   1   4 2901.67 125.070   1
  -3   1  -4 2891.87 97.0300   1
  -3   1   4 2815.38 106.550   1
  -3   1  -4 2911.49 127.690   1
  -3  -1   4 2763.36 111.130   1
  -3  -1  -4 2847.61 127.760   1
  -3  -1   4 2787.95 116.940   1
  -6   1   3 187.370 6.07000   1
   6  -1   3 178.390 5.36000   1
   6  -1  -3 184.340 8.10000   1
  -6   1  -3 171.080 5.74000   1
  -6  -1   3 173.850 5.97000   1
  -6  -1  -3 173.860 3.40000   1
   3  -4   1 30.3900 2.71000   1
  -3   4  -1 24.0600 4.63000   1
   3  -4  -1 29.2500 4.09000   1
  -3   4   1 28.1600 2.77000   1
  -3   4  -1 28.4600 1.54000   1
  -3   4   1 29.4000 0.59000   1
  -3  -4  -1 24.9300 2.39000   1
   3   4   1 28.6200 2.51000   1
   3   4  -1 26.3300 2.81000   1
  -3  -4   1 32.3300 2.70000   1
  -5   2  -3 62.0100 2.55000   1
   5  -2   3 60.2800 2.38000   1
  -5   2  -3 62.8800 3.78000   1
  -5   2   3 66.2800 3.11000   1
   5  -2  -3 64.0800 4.40000   1
  -5  -2  -3 62.2800 1.57000   1
  -5  -2   3 64.0800 3.15000   1
  -5  -2  -3 67.0700 2.69000   1
   6  -3   1 79.4600 5.36000   1
  -6   3   1 74.9200 4.26000   1
  -6   3  -1 68.5400 4.11000   1
   6  -3  -1 80.7100 3.87000   1
  -6  -3  -1 92.9600 3.86000   1
  -5   3   2 473.010 14.3500   1
   5  -3  -2 487.870 13.7500   1
   5  -3   2 464.440 16.3100   1
  -5   3  -2 495.890 13.8900   1
  -5   3  -2 475.670 12.9800   1
  -5  -3  -2 517.680 12.8700   1
  -5  -3   2 524.000 16.0700   1
   0   2   4 1803.24 65.5300   1
   0   2   4 1866.07 54.2300   1
   0   2  -4 1769.51 67.6800   1
   0  -2   4 1927.59 62.5800   1
   0  -2   4 1860.59 66.9500   1
   0  -2  -4 1750.48 59.5600   1
   0  -2  -4 1757.88 48.4800   1
   4   0   4 336.610 4.01000   1
  -4   0   4 329.450 8.25000   1
  -4   0  -4 352.280 11.5400   1
   4   0  -4 344.850 8.25000   1
  -4   0  -4 347.260 4.07000   1
  -4   0   4 332.000 10.3200   1
  -1   2  -4 7.72000 1.10000   1
  -1   2   4 8.01000 1.03000   1
   1  -2   4 9.34000 2.02000   1
  -1   2  -4 5.56000 2.36000   1
   1  -2  -4 6.46000 1.56000   1
   1  -2   4 4.23000 1.08000   1
  -1   2   4 7.66000 1.48000   1
   1  -2  -4 5.53000 1.40000   1
   1   2   4 8.62000 1.49000   1
  -1  -2  -4 8.07000 0.99000   1
  -1  -2  -4 6.27000 1.56000   1
   1   2   4 8.98000 0.72000   1
   1   2  -4 4.41000 2.41000   1
  -1  -2   4 6.22000 2.03000   1
  -1  -2   4 11.1000 3.29000   1
   0  -4   2 1759.65 57.1700   1
   0  -4  -2 1732.81 39.4400   1
   0   4   2 1859.54 63.6200   1
   0   4  -2 1793.97 59.4300   1
   0   4  -2 1779.99 64.9600   1
   0  -4   2 1804.21 63.5400   1
   0  -4  -2 1809.50 61.2400   1
  -3   3  -3 260.010 8.61000   1
  -3   3  -3 265.690 7.37000   1
   3  -3   3 257.360 7.08000   1
   3  -3  -3 265.830 9.69000   1
   3  -3   3 268.850 8.10000   1
  -3   3   3 274.270 5.19000   1
  -3   3   3 262.730 7.71000   1
  -3  -3   3 283.760 10.7000   1
  -3  -3   3 277.280 8.58000   1
   3   3   3 244.470 7.52000   1
  -3  -3  -3 248.260 6.14000   1
  -3  -3  -3 277.420 7.57000   1
  -1   4  -2 29.0100 2.70000   1
   1  -4  -2 22.9300 2.40000   1
   1  -4   2 29.5600 2.57000   1
   1  -4   2 27.2800 1.90000   1
  -1   4   2 23.5600 3.67000   1
  -1   4  -2 25.3400 2.08000   1
   1   4   2 22.0100 3.42000   1
  -1  -4  -2 21.5700 0.72000   1
  -1  -4   2 29.8800 2.49000   1
  -1  -4  -2 22.7700 2.17000   1
  -1  -4   2 23.2200 1.94000   1
   1   4  -2 23.3300 3.97000   1
  -4   4   0 893.470 36.3800   1
  -4   4   0 894.230 19.0200   1
   4  -4   0 889.250 27.7400   1
  -4  -4   0 848.490 25.5100   1
   2  -2   4 753.800 29.0200   1
   2  -2  -4 712.900 19.5800   1
   2  -2   4 734.750 16.6500   1
  -2   2   4 739.900 17.2700   1
  -2   2  -4 714.510 19.0500   1
  -2   2  -4 719.510 24.0900   1
  -2   2   4 712.620 18.6200   1
   2  -2  -4 711.480 16.2500   1
   2   2  -4 748.190 24.6000   1
   2   2   4 743.150 14.1200   1
  -2  -2   4 704.720 18.1100   1
  -2  -2   4 719.770 22.4500   1
  -2  -2  -4 703.220 13.4400   1
  -2  -2  -4 705.490 19.6900   1
  -8   0   2 205.360 7.62000   1
  -8   0  -2 193.860 5.46000   1
   8   0  -2 210.980 7.07000   1
   8   0   2 207.380 5.42000   1
   7  -2   2 22.9200 2.02000   1
   7  -2  -2 27.1400 2.40000   1
  -7   2   2 23.3100 4.08000   1
  -7   2  -2 21.1400 2.10000   1
  -7  -2  -2 20.3100 2.47000   1
  -7  -2   2 19.8600 2.48000   1
   8  -2   0 175.920 6.17000   1
  -8   2   0 184.340 6.66000   1
  -8  -2   0 165.950 5.77000   1
  -4   1   4 26.9700 2.43000   1
   4  -1  -4 26.2500 2.78000   1
   4  -1   4 29.5700 1.00000   1
  -4   1  -4 29.2300 1.01000   1
  -4   1   4 29.2200 2.98000   1
  -4   1  -4 25.7400 3.11000   1
  -4  -1  -4 28.1000 4.09000   1
  -4  -1   4 25.3800 2.81000   1
  -4  -1   4 24.5000 2.97000   1
   2  -4  -2 319.670 13.3700   1
  -2   4   2 333.120 10.2500   1
  -2   4  -2 329.610 10.3900   1
  -2   4  -2 342.490 8.67000   1
   2  -4   2 327.200 10.1400   1
   2  -4   2 313.770 7.99000   1
  -2  -4   2 294.990 13.8400   1
  -2  -4   2 325.580 11.0400   1
  -2  -4  -2 322.410 8.95000   1
   2   4   2 316.290 8.96000   1
   2   4  -2 309.800 10.3500   1
  -4   4  -1 1123.24 38.5700   1
  -4   4  -1 1133.85 29.9600   1
  -4   4   1 1131.95 38.4500   1
   4  -4  -1 1108.51 36.0300   1
   4  -4   1 1178.35 37.8000   1
  -4  -4   1 1169.67 37.9700   1
  -4  -4  -1 1164.36 36.5000   1
   9   0   0 3.23000 1.64000   1
  -9   0   0 0.18000 1.78000   1
   7   0  -3 0.45000 2.40000   1
   7   0   3 0.95000 0.91000   1
  -7   0  -3 -0.2000 0.87000   1
  -7   0   3 0.60000 1.65000   1
  -8   1   2 99.1100 4.72000   1
  -8   1  -2 88.7100 3.51000   1
   8  -1  -2 98.0000 6.56000   1
   8  -1   2 94.5700 4.94000   1
   8   1   2 94.0000 3.21000   1
   8   1  -2 98.7600 4.53000   1
  -8  -1   2 89.1300 4.58000   1
  -8  -1  -2 93.0000 4.79000   1
   8  -2   1 2282.04 85.1500   1
  -8   2   1 2302.60 90.7900   1
   8  -2  -1 2041.13 90.9900   1
  -8   2  -1 2221.04 86.2300   1
  -8  -2   1 2218.38 86.0900   1
  -8  -2  -1 2208.71 82.5600   1
   7  -3   0 1421.10 48.0900   1
  -7   3   0 1389.68 49.4400   1
   4  -3  -3 32.7000 3.53000   1
   4  -3   3 35.2400 2.20000   1
  -4   3  -3 33.8200 4.46000   1
  -4   3  -3 33.2600 2.35000   1
  -4   3   3 31.1000 2.67000   1
  -4   3   3 30.1600 1.54000   1
   3  -2   4 103.850 3.85000   1
   3  -2  -4 93.0300 3.03000   1
   3  -2   4 96.1000 4.58000   1
  -3   2  -4 98.8500 5.27000   1
  -3   2   4 92.4200 5.03000   1
  -3   2  -4 91.7800 3.86000   1
  -3   2   4 92.6600 3.10000   1
  -3  -2  -4 91.1200 1.50000   1
  -3  -2  -4 92.4900 3.90000   1
  -3  -2   4 94.3300 4.70000   1
  -3  -2   4 93.3700 3.41000   1
  -4  -3   3 33.9300 3.97000   1
  -4  -3  -3 32.0100 1.72000   1
  -4  -3   3 37.9100 2.99000   1
  -5   0  -4 0.39000 0.68000   1
  -5   0   4 1.42000 1.37000   1
  -5   0  -4 -1.1300 1.89000   1
  -5   0   4 -0.5300 1.75000   1
   5   0   4 0.77000 0.40000   1
   5   0  -4 1.21000 1.95000   1
  -6   2  -3 329.320 11.6100   1
   6  -2  -3 335.010 9.84000   1
  -6   2  -3 333.670 8.63000   1
   6  -2   3 358.460 10.8200   1
  -6   2   3 380.510 10.8900   1
   9   0  -1 0.39000 2.59000   1
  -9   0   1 -2.0800 1.84000   1
  -9   0  -1 0.66000 1.48000   1
   9   0   1 0.84000 1.40000   1
  -3   4   2 204.340 2.62000   1
   3  -4   2 196.810 6.98000   1
  -3   4  -2 192.790 10.8000   1
  -3   4  -2 213.140 8.38000   1
  -3   4   2 205.210 7.34000   1
   3  -4  -2 186.470 9.86000   1
  -6  -2  -3 372.420 7.80000   1
  -6  -2  -3 348.840 9.17000   1
  -6  -2   3 376.800 11.1500   1
   9  -1   0 1396.69 46.7500   1
  -9   1   0 1372.78 48.3200   1
  -3  -4   2 211.170 7.47000   1
   3   4   2 206.300 6.41000   1
  -3  -4  -2 220.420 8.72000   1
  -3  -4   2 204.580 6.41000   1
  -9  -1   0 1374.11 47.7300   1
   9   1   0 1479.43 49.3000   1
   6  -3   2 8.39000 1.79000   1
   6  -3  -2 10.8900 2.01000   1
  -6   3  -2 7.50000 1.99000   1
  -6   3  -2 7.53000 1.84000   1
  -6   3   2 8.43000 3.33000   1
  -6  -3  -2 11.9100 1.67000   1
  -5   4   0 69.0400 6.43000   1
   5  -4   0 59.8700 3.77000   1
  -5  -4   0 63.8800 3.78000   1
  -7   1  -3 658.880 15.9300   1
  -7   1   3 636.940 20.1500   1
   7  -1   3 646.710 15.1600   1
   7  -1  -3 700.250 19.8200   1
  -7  -1   3 664.700 24.9800   1
  -7  -1  -3 634.290 16.4100   1
  -7   3  -1 1027.85 32.8400   1
  -7   3   1 923.360 39.1900   1
   7  -3  -1 1011.19 32.3300   1
   7  -3   1 965.320 36.0200   1
  -5   1  -4 105.500 5.67000   1
  -5   1  -4 94.0000 3.16000   1
  -5   1   4 106.980 4.22000   1
   5  -1  -4 101.050 5.29000   1
   5  -1   4 106.990 2.96000   1
  -5   1   4 98.2900 3.91000   1
  -5  -1   4 105.740 5.04000   1
  -5  -1  -4 97.6600 7.37000   1
  -5  -1  -4 99.7000 1.69000   1
  -5  -1   4 101.920 3.95000   1
  -5  -1  -4 100.920 1.79000   1
   9  -1   1 1186.04 44.2900   1
   9  -1  -1 1218.17 40.8300   1
  -9   1  -1 1339.18 48.9800   1
  -9   1   1 1151.73 40.8900   1
   9   1   1 1195.53 38.4100   1
   9   1  -1 1237.83 41.5400   1
  -9  -1  -1 1190.95 38.5200   1
  -9  -1   1 1309.09 50.9700   1
  -5   4  -1 117.710 5.44000   1
  -5   4  -1 105.970 3.34000   1
   5  -4  -1 105.520 4.96000   1
   5  -4   1 104.640 4.90000   1
  -5   4   1 101.540 5.45000   1
  -5  -4  -1 112.280 4.64000   1
  -5  -4   1 109.350 5.53000   1
   4  -2   4 1007.69 25.5300   1
  -4   2   4 997.280 28.8800   1
  -4   2   4 957.460 28.2600   1
   4  -2  -4 1092.42 33.8600   1
  -4   2  -4 1112.26 45.8800   1
  -4   2  -4 1117.99 31.1900   1
  -4  -2   4 1016.18 35.6600   1
  -4  -2  -4 1113.58 23.9100   1
  -4  -2  -4 1072.43 33.4900   1
  -4  -2   4 973.470 30.1300   1
   4  -4   2 2503.53 112.480   1
   4  -4  -2 2529.81 102.580   1
  -4   4  -2 2519.78 97.5200   1
  -4   4  -2 2746.08 122.200   1
  -4   4   2 2433.28 103.090   1
  -4   4   2 2455.60 75.4600   1
  -4  -4   2 2549.41 101.530   1
  -4  -4  -2 2506.70 96.4600   1
  -4  -4   2 2403.61 110.780   1
  -5   3   3 1875.69 69.3500   1
   5  -3  -3 1894.78 67.7300   1
  -5   3   3 1815.07 57.6100   1
  -5   3  -3 1968.69 82.8900   1
   5  -3   3 1847.18 63.6000   1
  -5   3  -3 1828.69 65.2200   1
  -5  -3   3 1851.93 73.5700   1
  -5  -3   3 2093.44 77.9100   1
  -5  -3  -3 1918.85 62.6300   1
   0   0   5 2.98000 1.86000   1
   0   0   5 1.69000 0.50000   1
   0   0  -5 1.45000 2.08000   1
   0   0   5 0.98000 0.51000   1
   0  -3  -4 2.11000 0.99000   1
   0   3   4 3.35000 1.59000   1
   0  -3  -4 -0.3000 1.80000   1
   0  -3   4 0.55000 1.78000   1
   0  -3   4 1.51000 1.32000   1
   0   3   4 -0.6800 1.10000   1
   0   3  -4 1.02000 2.04000   1
   1   0   5 0.10000 0.43000   1
  -1   0   5 -0.3700 1.82000   1
   1   0   5 -3.3700 1.84000   1
  -1   0   5 0.07000 1.03000   1
  -1   0  -5 0.54000 3.23000   1
   1   0  -5 0.63000 2.01000   1
   1   0   5 -0.2400 0.41000   1
  -8   2  -2 166.780 8.29000   1
   8  -2  -2 173.690 6.33000   1
   8  -2   2 149.720 5.24000   1
  -8   2   2 154.970 6.71000   1
  -8  -2  -2 148.460 6.29000   1
  -8  -2   2 151.340 6.31000   1
   0  -4  -3 3.06000 2.19000   1
   0   4  -3 3.26000 1.78000   1
   0   4  -3 -0.0500 2.82000   1
   0   4   3 1.90000 1.45000   1
   0  -4   3 -0.2500 1.63000   1
   0  -4  -3 1.08000 1.00000   1
   0  -4   3 0.60000 2.45000   1
  -1   3  -4 837.560 28.5200   1
   1  -3   4 843.110 26.9900   1
   1  -3  -4 824.380 20.8500   1
  -1   3   4 868.770 25.4700   1
   1  -3   4 839.930 22.6600   1
  -1   3   4 879.240 25.2300   1
   1  -3  -4 803.600 24.9600   1
  -1   3  -4 792.670 22.6200   1
  -1  -3  -4 815.810 26.0000   1
  -1  -3  -4 836.450 22.6000   1
  -1  -3   4 840.720 24.0200   1
  -1  -3   4 844.870 33.7900   1
   1   3   4 855.400 22.7100   1
   1   3  -4 852.580 29.1900   1
   0  -5   0 1.75000 1.91000   1
   0   5   0 -1.1400 2.09000   1
   0  -5   0 0.75000 0.54000   1
   1  -4   3 88.1500 4.16000   1
   1  -4  -3 91.2300 3.70000   1
   1  -4   3 85.3100 3.84000   1
  -1   4  -3 93.6700 4.34000   1
  -1   4  -3 83.4700 4.54000   1
  -1   4   3 92.3300 3.98000   1
  -1  -4   3 88.0100 4.19000   1
   1   4  -3 85.7700 6.71000   1
  -1  -4   3 90.9100 6.36000   1
  -1  -4  -3 94.8400 3.56000   1
   1   4   3 89.1000 3.51000   1
  -1  -4  -3 89.1300 2.90000   1
   6   0   4 2244.97 65.5700   1
   6   0  -4 2315.03 86.6400   1
  -6   0   4 2302.06 87.7700   1
  -6   0  -4 2179.59 91.3800   1
  -6   0  -4 2184.71 64.7200   1
  -6   0   4 2128.12 86.9400   1
  -9   0   2 3.42000 2.98000   1
   9   0   2 1.01000 1.33000   1
   9   0  -2 -0.8600 1.79000   1
  -9   0  -2 0.84000 1.38000   1
  -1   5   0 1280.49 45.3100   1
   1  -5   0 1326.24 45.3100   1
   1  -5   0 1228.08 26.2000   1
   1   5   0 1326.94 47.1600   1
  -1  -5   0 1276.71 30.8200   1
  -1  -5   0 1323.78 45.8500   1
   9  -2   0 12.4600 3.50000   1
  -9   2   0 13.6700 2.55000   1
  -9  -2   0 15.1100 3.59000   1
   0   1   5 135.340 2.64000   1
   0  -1   5 147.010 9.28000   1
   0  -1   5 131.810 2.80000   1
   0   1  -5 134.300 6.94000   1
   0   1   5 139.040 8.33000   1
   0  -1  -5 136.900 6.03000   1
   0  -1   5 134.700 3.71000   1
  -6   4   0 1624.41 61.9800   1
   6  -4   0 1648.70 60.4400   1
  -6  -4   0 1765.95 76.1700   1
   2   0   5 2971.18 133.080   1
   2   0  -5 3034.64 140.530   1
  -2   0   5 2933.05 142.560   1
  -2   0  -5 2986.78 150.820   1
  -2   0   5 2967.61 115.310   1
   8   0   3 2362.29 83.7400   1
   8   0  -3 2424.20 107.080   1
  -8   0   3 2380.69 98.3800   1
  -8   0  -3 2395.90 90.6200   1
   7  -2  -3 262.760 8.27000   1
   7  -2   3 245.160 6.75000   1
  -7   2  -3 241.950 7.19000   1
  -7   2   3 252.880 12.4100   1
  -2   3  -4 1.29000 2.24000   1
  -2   3   4 1.90000 1.84000   1
  -2   3  -4 1.77000 2.23000   1
   2  -3   4 5.38000 1.97000   1
   2  -3   4 3.01000 1.36000   1
   2  -3  -4 3.38000 1.25000   1
  -2   3   4 3.73000 1.34000   1
  -7  -2  -3 239.210 7.37000   1
  -7  -2   3 269.140 12.5200   1
   2   3   4 2.22000 0.92000   1
  -2  -3   4 8.50000 2.01000   1
  -2  -3  -4 0.96000 1.45000   1
  -2  -3  -4 2.17000 2.11000   1
  -2  -3   4 3.30000 1.56000   1
  -1   1   5 1978.02 59.7900   1
  -1   1   5 1926.98 73.6200   1
  -1   1  -5 2052.31 84.7200   1
   1  -1  -5 2051.91 61.3900   1
   1  -1   5 1995.64 79.8700   1
   1  -1   5 1961.14 58.6400   1
   1  -1  -5 2041.47 80.8100   1
  -1  -1  -5 1957.96 77.4200   1
   1   1   5 1999.85 75.6300   1
  -1  -1   5 1919.09 59.5300   1
  -1  -1   5 1919.69 75.6200   1
  -1  -1   5 2010.73 65.2200   1
   1   1  -5 2037.39 84.0400   1
   7  -3   2 1411.77 47.9300   1
   7  -3  -2 1508.39 51.9700   1
  -7   3  -2 1455.21 51.4900   1
  -7   3   2 1449.57 52.4200   1
   8  -3   0 10.2400 2.31000   1
  -8   3   0 12.2700 2.56000   1
  -7  -3  -2 1601.70 53.8100   1
  -8  -3   0 9.69000 1.97000   1
  -2   4  -3 1883.15 70.1800   1
  -2   4   3 1823.48 49.9400   1
   2  -4  -3 1788.23 63.8700   1
  -2   4   3 1807.04 66.1100   1
  -2   4  -3 1875.53 69.2500   1
   2  -4   3 1847.89 73.6400   1
   2  -4   3 1867.22 67.4700   1
  -2  -4   3 1886.25 69.5500   1
  -2  -4  -3 1890.25 69.7100   1
  -2  -4  -3 1826.83 58.1500   1
  -2  -4   3 1822.31 67.0300   1
   2   4   3 1778.42 61.7900   1
   0  -5   1 178.180 5.49000   1
   0   5   1 161.540 7.17000   1
   0  -5   1 172.130 7.10000   1
   0  -5  -1 175.730 6.92000   1
   0   5  -1 173.950 11.5700   1
   2  -5   0 183.180 7.72000   1
  -2   5   0 203.590 8.30000   1
  -2  -5   0 204.480 5.69000   1
   2   5   0 198.980 8.15000   1
  -2  -5   0 199.980 7.70000   1
  -6   1   4 85.3500 4.19000   1
  -6   1  -4 83.2800 3.26000   1
  -6   1   4 81.8400 3.97000   1
   6  -1  -4 85.1000 3.61000   1
   6  -1   4 85.4000 2.12000   1
  -6   1  -4 89.4500 5.36000   1
  -6  -1   4 86.4600 5.08000   1
  -6  -1  -4 86.4800 2.24000   1
  -6  -1  -4 91.8000 5.01000   1
  -6  -1   4 78.8900 6.11000   1
  -9   1  -2 1193.73 45.2700   1
  -9   1   2 1269.02 45.3800   1
   9  -1   2 1278.98 39.3800   1
   9  -1  -2 1235.68 43.0300   1
  -5   2  -4 239.340 9.29000   1
  -5   2   4 221.240 7.03000   1
  -5   2  -4 229.800 7.57000   1
  -5   2   4 201.470 9.22000   1
   5  -2   4 226.250 5.25000   1
   5  -2  -4 239.870 6.71000   1
  -9  -1   2 1320.51 55.0700   1
   9   1  -2 1293.49 45.1900   1
   9   1   2 1360.63 40.7200   1
  -9  -1  -2 1172.09 38.1100   1
  -5  -2   4 230.510 9.03000   1
  -5  -2  -4 226.160 3.64000   1
  -5  -2   4 225.470 10.3500   1
  -5  -2  -4 230.340 8.07000   1
  -5  -2  -4 232.460 3.80000   1
  -1   5   1 1858.78 72.4100   1
   1  -5  -1 1889.85 71.5900   1
   1  -5   1 1849.00 55.4600   1
   1  -5   1 1855.72 72.0600   1
  -1   5  -1 1820.85 83.1600   1
   1   5   1 1872.93 83.9400   1
  -1  -5  -1 2053.97 84.5500   1
  -1  -5   1 1850.78 72.1300   1
  -1  -5  -1 1920.21 49.1800   1
   1   5  -1 1812.00 84.6300   1
  -1  -5   1 1823.16 57.8600   1
  -9   2   1 78.9400 7.09000   1
   9  -2  -1 71.8100 4.47000   1
  -9   2  -1 81.5800 4.35000   1
   9  -2   1 84.4100 4.04000   1
  -9  -2  -1 84.2300 3.99000   1
  -9  -2   1 89.3100 7.04000   1
  10   0   0 3742.97 190.600   1
 -10   0   0 3590.08 188.870   1
  -6   4   1 361.570 12.9500   1
   6  -4  -1 364.040 12.1800   1
  -6   4  -1 342.620 17.7700   1
  -6   4  -1 367.740 9.30000   1
   6  -4   1 345.690 11.5600   1
  -6  -4   1 400.300 14.0400   1
  -6  -4  -1 405.540 12.9500   1
  -5   4  -2 33.0300 4.07000   1
   5  -4  -2 44.8000 3.27000   1
  -5   4  -2 43.4500 5.48000   1
  -5   4   2 39.4500 3.70000   1
   5  -4   2 49.6000 3.17000   1
   2  -1   5 29.8000 1.37000   1
   2  -1   5 24.2200 3.20000   1
   2  -1  -5 28.9000 2.13000   1
  -2   1   5 24.9000 2.65000   1
   2  -1  -5 25.5100 3.05000   1
  -2   1   5 27.1900 1.39000   1
  -2   1  -5 30.3700 3.58000   1
  -2  -1   5 24.0200 3.06000   1
  -2  -1   5 31.1800 1.65000   1
  -2  -1  -5 26.6700 3.05000   1
   2   1  -5 32.9300 5.65000   1
   2   1   5 24.4200 2.85000   1
  -5  -4   2 53.2200 5.73000   1
  -5  -4  -2 43.5200 2.74000   1
  -8   1   3 147.540 6.45000   1
  -8   1  -3 146.380 6.16000   1
   8  -1  -3 149.340 6.00000   1
   8  -1   3 148.370 5.95000   1
  -8  -1  -3 142.320 3.77000   1
  -8  -1   3 148.380 6.33000   1
   8  -3   1 51.6400 4.92000   1
  -8   3   1 47.5700 3.73000   1
  -8   3  -1 33.5000 5.36000   1
   8  -3  -1 39.4100 3.46000   1
  -3   0   5 -0.5400 1.61000   1
   3   0   5 -4.6200 1.96000   1
  -3   0   5 13.8200 3.04000   1
  -3   0  -5 -1.9000 2.20000   1
  -8  -3  -1 32.7100 2.62000   1
  -8  -3   1 40.6600 3.01000   1
  -3   3   4 1837.13 73.2700   1
  -3   3   4 1887.50 66.5100   1
  -3   3  -4 1822.20 86.1000   1
  -3   3  -4 1915.29 66.8200   1
   3  -3   4 2081.16 86.3600   1
   3  -3   4 1894.04 64.4700   1
   3  -3  -4 1951.13 66.5700   1
  -3  -3   4 1887.81 73.2900   1
  -3  -3  -4 1976.50 62.6000   1
  -3  -3  -4 1873.03 66.6600   1
   3   3   4 1898.01 57.1300   1
  -3  -3   4 1916.31 69.3400   1
   2  -5  -1 65.4600 4.13000   1
   2  -5   1 59.8300 4.12000   1
  -2   5   1 62.1000 4.22000   1
  -2   5  -1 53.6600 3.01000   1
  -2   5  -1 72.0500 4.50000   1
  -2  -5   1 60.0300 2.45000   1
  -2  -5  -1 66.5800 6.01000   1
  -2  -5   1 61.1100 4.03000   1
   2   5   1 57.9500 4.04000   1
   2   5  -1 64.5200 4.43000   1
   3  -4   3 24.9900 2.58000   1
  -3   4   3 27.3400 2.75000   1
  -3   4   3 28.4900 1.04000   1
  -3   4  -3 25.5700 2.73000   1
  -3   4  -3 25.5100 2.78000   1
   3  -4  -3 30.0900 2.53000   1
   3  -4   3 26.2400 2.46000   1
   3   4   3 18.4200 2.03000   1
  -3  -4  -3 23.1700 2.04000   1
  -3  -4  -3 26.1000 1.57000   1
  -3  -4   3 20.2800 4.05000   1
  -3  -4   3 27.5600 2.70000   1
  -6   3   3 322.220 10.6100   1
  -6   3  -3 308.410 13.2100   1
   6  -3   3 312.750 12.0400   1
  -6   3  -3 349.730 15.7000   1
   6  -3  -3 317.000 10.1400   1
 -10   0  -1 302.020 10.1600   1
  10   0  -1 329.090 11.1800   1
  10   0   1 341.150 10.2400   1
 -10   0   1 317.140 11.4400   1
  10  -1   0 31.7000 2.96000   1
 -10   1   0 24.9600 2.98000   1
  -6  -3  -3 359.660 11.5600   1
 -10  -1   0 24.3100 2.93000   1
  10   1   0 27.3300 2.83000   1
  -3   5   0 1839.97 49.2700   1
   3  -5   0 1709.54 66.9900   1
  -3   5   0 1704.53 68.8800   1
   3   5   0 1652.05 64.1600   1
  -3  -5   0 1712.05 72.1500   1
  -3   1   5 66.0000 3.54000   1
   3  -1   5 59.8100 1.67000   1
   3  -1  -5 66.9200 2.31000   1
   3  -1   5 56.5900 4.37000   1
  -3   1  -5 76.0000 4.91000   1
  -3   1   5 56.0700 3.65000   1
  -3  -1   5 63.9800 4.18000   1
  -3  -1   5 60.4300 2.53000   1
  -3  -1  -5 67.7000 4.32000   1
 -10   1  -1 52.4400 5.52000   1
 -10   1   1 52.4100 4.03000   1
  10  -1   1 45.8600 3.37000   1
  10  -1  -1 52.7500 5.66000   1
  10   1  -1 57.0000 4.04000   1
 -10  -1   1 51.4800 3.98000   1
 -10  -1  -1 51.3100 3.43000   1
  10   1   1 53.8600 3.32000   1
   3  -5  -1 203.360 8.47000   1
   3  -5   1 187.120 12.1500   1
  -3   5  -1 212.310 6.66000   1
  -3   5  -1 201.880 12.8800   1
  -3   5   1 240.650 8.80000   1
  -3  -5   1 204.170 7.88000   1
  -3  -5   1 211.000 8.11000   1
   3   5   1 196.540 7.75000   1
  -3  -5  -1 200.760 10.8400   1
   3   5  -1 189.630 8.16000   1
   0  -2   5 1.52000 1.07000   1
   0  -2  -5 3.72000 1.73000   1
   0   2   5 1.93000 1.06000   1
   0  -2  -5 1.38000 0.64000   1
   0   2   5 -3.7700 2.46000   1
   0  -2   5 -1.9400 2.11000   1
  -7   0  -4 0.64000 1.16000   1
  -7   0   4 0.66000 1.74000   1
  -7   0  -4 1.41000 2.10000   1
   7   0  -4 1.99000 1.66000   1
   7   0   4 -0.5100 0.71000   1
  -4   0   5 1150.36 37.8100   1
  -4   0   5 1107.05 46.2500   1
  -4   0  -5 1120.77 50.9500   1
   1  -2  -5 65.3500 2.62000   1
  -1   2   5 65.4500 3.39000   1
   1  -2   5 65.3200 4.49000   1
   1  -2   5 62.8500 2.26000   1
   1  -2  -5 55.2000 3.76000   1
  -1   2   5 61.6600 1.98000   1
  -1  -2   5 60.8000 4.49000   1
  -1  -2   5 59.8300 2.56000   1
   1   2  -5 72.4400 5.35000   1
   1   2   5 66.2900 1.79000   1
  -1  -2  -5 59.0700 3.95000   1
  -1  -2  -5 67.7300 1.62000   1
   1   2   5 61.1400 3.54000   1
  -4   3  -4 63.3600 2.99000   1
  -4   3  -4 53.6300 7.00000   1
  -4   3   4 61.8300 2.61000   1
   4  -3  -4 66.4100 3.10000   1
   4  -3   4 65.3600 4.34000   1
  -4   3   4 63.5500 5.05000   1
  -4  -3   4 64.3900 3.80000   1
  -4  -3  -4 65.1900 2.94000   1
  -4  -3  -4 65.6000 3.45000   1
  -4  -3   4 67.4600 4.33000   1
  -7   4   0 0.52000 2.20000   1
   7  -4   0 1.20000 1.90000   1
  -7  -4   0 0.91000 2.05000   1
   0   5   2 1.78000 1.86000   1
   0  -5   2 -1.9200 1.99000   1
   0   5  -2 -1.8400 2.09000   1
   0  -5   2 3.52000 1.97000   1
   0  -5  -2 1.00000 1.76000   1
   4  -4   3 1030.99 33.5400   1
  -4   4  -3 1060.21 35.1000   1
  -4   4   3 1031.58 34.9200   1
   4  -4  -3 1048.90 33.7400   1
  -4   4   3 1031.73 23.0700   1
  -4   4  -3 1021.48 34.5800   1
  -4  -4   3 1042.66 35.3000   1
  -4  -4  -3 1067.39 30.9200   1
  -4  -4   3 1057.98 43.0400   1
  -6   2   4 2161.98 84.2200   1
   6  -2   4 2163.02 77.6600   1
  -6   2   4 1889.00 82.2500   1
  -6   2  -4 2236.00 94.2400   1
   6  -2  -4 2164.35 81.8700   1
  -6   2  -4 2203.03 75.6800   1
  -6  -2  -4 2097.60 66.3900   1
  -6  -2   4 2171.83 90.9000   1
  -6  -2   4 2135.62 84.5700   1
  -6  -2  -4 2203.67 70.9700   1
   1  -5   2 604.740 20.2200   1
   1  -5   2 577.740 18.0800   1
   1  -5  -2 574.110 18.9200   1
  -1   5  -2 582.150 20.7300   1
  -1   5  -2 593.380 19.5000   1
  -1   5   2 622.990 20.0000   1
  -1  -5  -2 589.640 23.4200   1
  -1  -5   2 625.820 20.0300   1
   1   5  -2 542.630 20.0500   1
   1   5   2 606.270 19.1800   1
  -1  -5   2 593.850 15.5900   1
  -1  -5  -2 562.210 9.06000   1
   9  -2  -2 32.7100 3.31000   1
   9  -2   2 33.5100 2.65000   1
  -9   2  -2 27.9900 2.79000   1
  -9   2   2 33.6500 3.42000   1
  -4   5   0 65.8300 1.65000   1
   4  -5   0 70.0800 4.55000   1
  -4   5   0 70.0000 4.99000   1
  -9  -2   2 33.7700 5.14000   1
  -9  -2  -2 29.1200 3.66000   1
   4   5   0 67.1400 4.46000   1
  -4  -5   0 71.4000 4.21000   1
  -6   4  -2 1651.27 72.6200   1
  -6   4   2 1512.53 72.0100   1
  -6   4  -2 1610.70 64.1900   1
   6  -4   2 1624.88 59.0500   1
   6  -4  -2 1699.39 70.3300   1
  -6  -4  -2 1838.16 65.7700   1
  -6  -4   2 1724.58 70.5100   1
   2  -2   5 1646.83 80.5500   1
   2  -2  -5 1938.31 62.5300   1
   2  -2  -5 1860.96 78.2100   1
   2  -2   5 1807.37 54.9000   1
  -2   2   5 1775.71 63.8900   1
  -2   2   5 1800.21 56.6400   1
  -2  -2  -5 1767.60 41.7700   1
  -2  -2  -5 1790.49 67.8500   1
  -2  -2   5 1798.19 71.8100   1
  -2  -2   5 1748.51 64.4600   1
   2   2  -5 1917.28 79.0400   1
   2   2   5 1802.46 44.1200   1
  -7   1  -4 2138.96 70.6600   1
  -7   1   4 2086.39 83.9200   1
   7  -1  -4 2140.30 81.8900   1
   7  -1   4 2130.07 68.8300   1
  -7   1  -4 2105.00 89.3300   1
  -7  -1  -4 2110.73 63.6000   1
  -7  -1   4 2092.54 83.4100   1
  -8   2  -3 2827.89 119.390   1
  -8   2   3 2874.27 129.740   1
   8  -2  -3 2812.14 124.430   1
   8  -2   3 2826.40 115.980   1
  -8  -2  -3 2714.53 110.640   1
  -8  -2   3 2730.36 119.970   1
   4  -1  -5 56.0600 2.62000   1
  -4   1   5 65.1100 2.77000   1
  -4   1  -5 58.5000 1.24000   1
  -4   1   5 55.3600 3.71000   1
   4  -1   5 63.2400 1.73000   1
  -4   1  -5 70.4400 5.01000   1
  -4  -1  -5 61.8300 4.27000   1
  -4  -1   5 56.6300 2.88000   1
  -4  -1   5 65.3600 4.28000   1
  -8   3   2 39.3800 5.85000   1
   8  -3  -2 35.7800 5.19000   1
   8  -3   2 42.4900 2.97000   1
  -8   3  -2 35.1500 5.27000   1
  -8  -3  -2 31.5500 2.39000   1
  -8  -3   2 40.7800 3.17000   1
  -7   4   1 0.55000 4.22000   1
   7  -4  -1 10.4600 3.73000   1
   7  -4   1 9.68000 2.26000   1
  -7   4  -1 7.11000 2.64000   1
  -7  -4   1 7.79000 2.58000   1
  -7  -4  -1 5.32000 2.24000   1
   2  -5   2 19.9800 1.85000   1
   2  -5   2 22.5200 3.01000   1
   2  -5  -2 21.2300 2.81000   1
  -2   5  -2 20.0200 3.05000   1
  -2   5   2 18.6100 4.64000   1
  -2   5  -2 23.2400 2.08000   1
  -2  -5   2 14.9500 3.04000   1
   2   5  -2 18.3800 4.70000   1
   2   5   2 16.0700 2.61000   1
  -2  -5   2 16.8900 2.91000   1
  -2  -5  -2 22.1900 3.88000   1
   9   0   3 -0.3900 1.99000   1
   9   0  -3 -0.0200 3.15000   1
  -9   0   3 -3.6300 2.15000   1
  -9   0  -3 -3.0200 1.31000   1
  -4   5  -1 30.7000 2.70000   1
  -4   5   1 32.1800 0.73000   1
  -4   5  -1 23.9000 5.83000   1
  -4   5   1 32.0700 3.75000   1
   4  -5  -1 36.1200 3.31000   1
   4  -5   1 31.2000 5.37000   1
  10   0   2 1528.93 57.7900   1
  10   0  -2 1528.41 56.3200   1
 -10   0   2 1494.16 57.7500   1
 -10   0  -2 1437.81 50.1600   1
   4   5   1 31.4700 3.35000   1
  -4  -5   1 38.7100 3.47000   1
  -4  -5  -1 33.0700 4.77000   1
 -10   2   0 1412.01 54.9300   1
  10  -2   0 1530.89 54.6900   1
   9  -3   0 2000.88 80.0800   1
  -9   3   0 2018.77 82.5100   1
 -10  -2   0 1409.46 51.0100   1
  -9  -3   0 1846.85 69.8600   1
   7  -3   3 760.600 22.4000   1
  -7   3   3 741.130 25.4700   1
  -7   3  -3 768.310 26.7200   1
   7  -3  -3 813.320 25.6000   1
  -7   3  -3 788.280 30.4900   1
  -7  -3   3 755.100 24.4100   1
  -7  -3  -3 678.530 17.5900   1
  -7  -3  -3 846.480 25.5700   1
   3  -2   5 3.24000 1.43000   1
   3  -2  -5 1.58000 1.11000   1
  -3   2   5 -1.7400 2.44000   1
  -3   2   5 -0.0700 1.16000   1
  -3   2  -5 -0.3800 0.93000   1
  -3  -2   5 0.01000 1.31000   1
  -3  -2  -5 0.13000 1.87000   1
  -3  -2   5 1.25000 1.37000   1
  -3  -2  -5 0.44000 0.23000   1
  -3  -2  -5 0.20000 0.21000   1
  -3  -2   5 0.89000 2.20000   1
  -5   0   5 0.68000 3.14000   1
   5   0  -5 0.06000 1.40000   1
  -5   0  -5 -4.4100 3.64000   1
  -5   0   5 -2.0400 2.24000   1
   9  -1   3 664.230 22.0700   1
   9  -1  -3 722.130 29.4400   1
  -9   1   3 642.980 23.3300   1
  -9   1  -3 696.510 19.3600   1
  -9  -1  -3 694.760 18.0900   1
  -9  -1   3 692.690 31.2900   1
 -10   1   2 55.7600 4.33000   1
 -10   1  -2 43.0700 5.03000   1
  10  -1   2 50.4300 3.19000   1
  10  -1  -2 54.4700 4.07000   1
  -5   3  -4 22.1800 4.90000   1
  -5   3   4 18.4500 2.51000   1
  -5   3  -4 19.4500 3.19000   1
  -5   3   4 21.0900 2.71000   1
   5  -3  -4 17.6600 2.24000   1
   5  -3   4 22.0000 1.92000   1
 -10  -1  -2 35.8000 4.86000   1
 -10  -1   2 57.1900 4.27000   1
  10   1  -2 53.5500 4.20000   1
  10   1   2 52.6700 3.08000   1
  -5  -3  -4 15.4000 2.29000   1
  -5  -3   4 18.1600 4.71000   1
  -5  -3   4 23.8100 2.70000   1
  -5  -3  -4 15.4100 1.98000   1
  10  -2  -1 426.380 15.0100   1
 -10   2  -1 417.610 14.2800   1
  10  -2   1 426.320 13.6400   1
 -10   2   1 410.190 15.4800   1
   9  -3  -1 577.190 26.0200   1
   9  -3   1 567.900 24.3800   1
  -9   3  -1 594.530 20.4100   1
  -9   3   1 591.480 27.9200   1
  -3   5  -2 2577.09 114.980   1
   3  -5  -2 2661.76 112.970   1
  -3   5   2 2285.60 118.150   1
  -3   5  -2 2587.64 100.770   1
   3  -5   2 2530.92 109.760   1
 -10  -2  -1 431.560 17.5600   1
 -10  -2   1 398.420 14.3100   1
  -9  -3  -1 548.490 16.4400   1
  -9  -3   1 518.250 17.2500   1
  -3  -5   2 2589.50 112.510   1
   3   5   2 2537.81 119.920   1
  -3  -5  -2 2634.03 120.220   1
  -3  -5   2 2583.10 105.200   1
   5  -4  -3 11.5900 2.30000   1
   5  -4   3 10.7300 2.24000   1
  -5   4   3 17.0300 2.63000   1
  -5   4   3 8.87000 1.67000   1
  -5   4  -3 12.6900 2.40000   1
  -5   4  -3 11.2000 2.38000   1
  -5  -4   3 13.7600 4.42000   1
  -5  -4   3 12.4100 4.12000   1
  -5  -4  -3 14.7000 2.74000   1
  -5   5   0 249.830 11.4300   1
  -5   5   0 282.710 7.09000   1
   5  -5   0 260.530 10.2700   1
  -5  -5   0 253.650 9.68000   1
   0  -4  -4 2069.04 66.2200   1
   0  -4   4 1989.10 80.2400   1
   0  -4  -4 2034.07 71.8300   1
   0  -4   4 2003.29 85.2300   1
   0   4  -4 1969.02 78.1100   1
   0   4   4 1967.06 78.2200   1
   0   4  -4 2093.99 87.1200   1
  11   0   0 1.39000 2.02000   1
 -11   0   0 1.12000 2.14000   1
   1  -4   4 11.6200 2.15000   1
  -1   4   4 15.7000 1.97000   1
  -1   4  -4 13.0100 3.49000   1
  -1   4  -4 11.3000 2.89000   1
   1  -4  -4 12.5400 1.96000   1
   1  -4   4 14.0800 2.51000   1
   1  -4  -4 5.91000 2.78000   1
  -1  -4   4 11.2100 2.19000   1
  -1  -4  -4 14.6000 1.73000   1
  -1  -4   4 11.6100 2.59000   1
   1   4  -4 13.5300 3.01000   1
  -1  -4  -4 11.5700 1.42000   1
   1   4   4 13.9600 1.70000   1
  -5   1  -5 1437.51 35.3400   1
  -5   1   5 1487.09 55.1100   1
  -5   1  -5 1408.12 58.0700   1
   5  -1  -5 1427.97 46.3900   1
  -5   1   5 1419.60 50.7500   1
   5  -1   5 1462.92 35.2300   1
  -5  -1   5 1385.11 53.3200   1
  -5  -1  -5 1422.38 55.0000   1
  -5  -1   5 1382.34 46.3600   1
   8   0  -4 24.5400 3.02000   1
   8   0   4 32.4700 1.51000   1
  -8   0  -4 29.4300 1.64000   1
  -8   0   4 28.7700 4.87000   1
  -7   2  -4 53.3200 2.66000   1
  -7   2   4 56.2300 3.73000   1
  -7   2  -4 51.4500 4.59000   1
   7  -2   4 50.1100 2.41000   1
   7  -2  -4 48.5100 3.45000   1
  -7  -2   4 50.5400 3.76000   1
  -7  -2  -4 51.1100 1.84000   1
  -7  -2  -4 46.0800 2.61000   1
   5  -5   1 2134.63 98.8700   1
   5  -5  -1 2023.60 84.4800   1
  -5   5   1 2031.96 88.8600   1
  -5   5  -1 2055.19 77.0700   1
  -5   5  -1 2036.97 88.9100   1
  -5   5   1 2179.07 62.5900   1
  -5  -5  -1 1920.48 88.8800   1
  -5  -5   1 2129.16 86.3300   1
  -4   2  -5 1090.16 31.2700   1
  -4   2   5 1100.82 41.7300   1
  -4   2  -5 1100.65 53.1900   1
   4  -2  -5 1093.65 32.0300   1
   4  -2   5 1073.65 27.5400   1
  -4   2   5 1083.93 32.5300   1
  -4  -2   5 1066.71 40.1800   1
  -4  -2  -5 1109.27 17.8900   1
  -4  -2   5 1070.74 33.7100   1
  -4  -2  -5 1047.86 37.9000   1
  -4  -2  -5 1080.71 17.5300   1
  -2   4   4 207.030 6.92000   1
   2  -4   4 202.700 8.05000   1
   2  -4  -4 221.260 9.23000   1
   2  -4   4 214.530 7.21000   1
  -2   4  -4 200.510 10.7900   1
  -2   4   4 205.810 4.52000   1
  -2  -4   4 221.740 8.37000   1
  -2  -4  -4 210.310 5.86000   1
  -2  -4  -4 212.080 5.64000   1
   2   4   4 211.740 5.89000   1
  -2  -4   4 208.420 7.80000   1
  -7   4  -2 18.8600 3.95000   1
  -7   4  -2 18.6200 3.13000   1
  -7   4   2 20.3600 3.29000   1
   7  -4  -2 24.0600 4.52000   1
   7  -4   2 21.9800 2.81000   1
  11   0  -1 1.02000 2.06000   1
 -11   0   1 1.03000 2.10000   1
 -11   0  -1 -2.3100 1.87000   1
  11   0   1 2.25000 2.74000   1
  11  -1   0 147.620 6.42000   1
 -11   1   0 122.010 6.89000   1
  -8   4   0 24.5100 5.55000   1
   8  -4   0 26.4100 3.21000   1
  11   1   0 143.290 6.48000   1
 -11  -1   0 128.050 6.46000   1
  -7  -4   2 22.8200 3.48000   1
  -7  -4  -2 17.3000 2.44000   1
  -8  -4   0 32.6700 3.67000   1
  -4   5  -2 171.940 5.76000   1
   4  -5   2 166.710 7.85000   1
   4  -5  -2 174.580 7.49000   1
  -4   5   2 175.290 8.14000   1
  -4   5  -2 166.870 12.3100   1
  -4  -5   2 175.980 8.09000   1
  -4  -5   2 177.870 6.72000   1
  -4  -5  -2 221.430 10.5400   1
   4   5   2 174.730 7.24000   1
   0   3   5 124.040 4.64000   1
   0  -3  -5 136.800 3.28000   1
   0  -3   5 127.330 4.57000   1
   0  -3   5 126.990 6.89000   1
   0  -3  -5 129.800 5.13000   1
   0   3  -5 138.660 7.70000   1
   0   3   5 125.480 4.82000   1
  -8   1  -4 186.640 9.55000   1
   8  -1   4 183.030 4.64000   1
  -8   1  -4 174.120 4.90000   1
  -8   1   4 182.140 7.67000   1
   8  -1  -4 188.260 7.11000   1
  -8  -1   4 189.670 11.0600   1
  -8  -1  -4 176.110 4.06000   1
   1  -3   5 1524.31 55.4100   1
  -1   3   5 1649.13 58.9300   1
  -1   3  -5 1464.51 61.7900   1
  -1   3   5 1518.81 51.2100   1
   1  -3  -5 1525.99 49.9800   1
   1  -3   5 1569.70 60.3800   1
   1  -3  -5 1425.18 58.1100   1
   1   3   5 1517.39 42.6700   1
   1   3  -5 1575.94 65.5700   1
  -1  -3   5 1562.02 59.5500   1
  -1  -3   5 1563.40 60.9100   1
  -1  -3  -5 1556.57 45.8200   1
  -1  -3  -5 1561.69 61.7600   1
  11  -1   1 1943.10 84.4700   1
 -11   1  -1 1801.68 83.5700   1
 -11   1   1 1842.15 77.1900   1
  11  -1  -1 1829.99 74.5300   1
  -8   4  -1 1597.46 64.2500   1
  -8   4   1 1583.60 63.8900   1
   8  -4  -1 1617.13 73.1800   1
   8  -4   1 1568.86 59.8700   1
  11   1  -1 1938.92 77.9300   1
  11   1   1 1970.23 75.4100   1
 -11  -1   1 1872.32 78.1800   1
 -11  -1  -1 1765.83 71.8400   1
   0  -5  -3 2.70000 0.66000   1
   0  -5   3 2.14000 3.48000   1
   0   5   3 2.11000 3.02000   1
   0   5  -3 4.18000 2.38000   1
   0  -5   3 3.44000 1.81000   1
   0   5  -3 1.90000 2.04000   1
   0  -5  -3 -1.8400 1.90000   1
  -8  -4   1 1768.62 73.6000   1
  -8  -4  -1 1786.30 70.5400   1
   6   0  -5 261.550 8.38000   1
  -6   0  -5 267.600 4.02000   1
  -6   0   5 232.740 9.99000   1
  -6   0  -5 261.170 11.6500   1
  -6   0   5 240.120 11.8800   1
   3  -4  -4 16.3400 3.41000   1
  -3   4  -4 15.6600 2.45000   1
  -3   4   4 16.6500 2.00000   1
  -3   4   4 11.0900 3.77000   1
   3  -4   4 19.3500 4.01000   1
   3  -4   4 14.9500 3.48000   1
   3   4   4 15.4100 1.81000   1
  -3  -4  -4 21.8400 1.80000   1
  -3  -4   4 17.6700 3.07000   1
  -3  -4   4 20.3500 2.68000   1
  -3  -4  -4 21.0100 1.84000   1
  -1   5   3 1544.55 56.4100   1
  -1   5  -3 1516.54 55.6300   1
   1  -5   3 1423.00 64.9400   1
   1  -5  -3 1515.09 54.7000   1
   1  -5   3 1524.41 51.8900   1
  -1   5  -3 1518.77 59.6600   1
   1   5  -3 1475.23 58.7300   1
   1   5   3 1535.43 56.3000   1
  -1  -5  -3 1479.26 39.2000   1
  -1  -5   3 1565.25 58.4000   1
  -1  -5   3 1571.19 61.6600   1
  -1  -5  -3 1533.79 54.0400   1
   9  -2   3 0.35000 1.43000   1
  -9   2   3 -2.5300 2.14000   1
   9  -2  -3 -2.6200 3.06000   1
  -9   2  -3 4.18000 2.60000   1
  -6   3  -4 78.5100 5.36000   1
  -6   3  -4 78.6200 5.60000   1
  -6   3   4 75.7300 3.16000   1
  -6   3   4 69.7500 4.29000   1
   6  -3   4 76.3300 4.89000   1
   6  -3  -4 71.8000 3.91000   1
  -9  -2  -3 -2.2500 1.26000   1
  -9  -2   3 4.55000 2.11000   1
  -6  -3   4 68.6100 4.46000   1
  -6  -3   4 84.1200 5.25000   1
  -6  -3  -4 75.4300 2.43000   1
 -10   2  -2 1610.93 69.8000   1
  10  -2   2 1643.09 59.4500   1
  10  -2  -2 1669.77 64.1800   1
 -10   2   2 1605.37 65.7000   1
   9  -3   2 1139.11 39.1300   1
   9  -3  -2 1162.42 42.0100   1
  -9   3   2 1168.25 44.0600   1
  -9   3  -2 1136.94 42.0000   1
 -10  -2   2 1581.27 62.0400   1
 -10  -2  -2 1577.27 56.3700   1
  -9  -3  -2 1084.42 33.9900   1
  -9  -3   2 1113.26 40.7200   1
   6  -4   3 525.350 20.5900   1
  -6   4  -3 487.040 16.9900   1
  -6   4  -3 514.690 17.2200   1
  -6   4   3 470.210 10.8700   1
  -6   4   3 493.180 17.7500   1
   6  -4  -3 527.770 17.0200   1
  -6  -4  -3 498.930 18.3600   1
  -6  -4   3 503.990 18.5900   1
  -6  -4   3 539.350 19.3100   1
  -6   5   0 3.74000 2.72000   1
  -6   5   0 4.22000 1.69000   1
   6  -5   0 1.98000 2.42000   1
   2  -3   5 34.1400 3.90000   1
   2  -3  -5 39.1900 3.20000   1
   2  -3  -5 32.4700 2.84000   1
  -2   3  -5 36.0600 3.57000   1
   2  -3   5 38.0000 2.30000   1
  -2   3   5 35.8600 2.21000   1
  -2   3  -5 36.2600 4.31000   1
  -2   3   5 38.0800 2.55000   1
  -6  -5   0 7.77000 2.66000   1
  -2  -3  -5 31.9200 2.86000   1
   2   3   5 35.3600 1.38000   1
  -2  -3   5 32.0000 2.64000   1
   2   3  -5 37.9900 4.56000   1
  -2  -3  -5 33.8800 1.34000   1
  -2  -3   5 40.3100 3.83000   1
   8  -3  -3 90.7700 7.43000   1
  -8   3   3 74.7600 5.44000   1
  -8   3  -3 88.3100 4.66000   1
  -8   3  -3 91.5800 5.47000   1
   8  -3   3 90.9600 4.09000   1
  -8  -3  -3 92.4800 5.37000   1
  -8  -3  -3 79.0500 3.26000   1
  -8  -3   3 81.8300 7.75000   1
   2  -5   3 8.46000 1.97000   1
   2  -5  -3 10.5800 2.33000   1
  -2   5  -3 10.9100 2.68000   1
  -2   5   3 6.82000 2.40000   1
  -2   5  -3 11.5100 3.56000   1
   2   5   3 7.01000 2.18000   1
  -2  -5  -3 8.66000 2.06000   1
  -2  -5   3 5.99000 2.15000   1
   2   5  -3 11.6100 2.71000   1
  -2  -5   3 9.79000 4.04000   1
  -2  -5  -3 8.19000 1.49000   1
  -6   1  -5 3.29000 3.09000   1
  -6   1   5 5.01000 1.95000   1
  -6   1  -5 6.37000 1.34000   1
   6  -1  -5 9.60000 1.84000   1
   6  -1   5 5.66000 1.26000   1
  -6   1   5 8.46000 2.30000   1
  -6  -1   5 12.6000 4.37000   1
  -6  -1  -5 5.29000 2.70000   1
  -6  -1   5 4.60000 2.02000   1
  -5   2  -5 22.4000 2.48000   1
  -5   2  -5 30.2500 4.10000   1
  -5   2   5 26.0400 2.52000   1
   5  -2   5 30.1000 1.55000   1
   5  -2  -5 33.4300 2.43000   1
  -5   2   5 27.2000 2.64000   1
  -5  -2  -5 30.2500 3.32000   1
  -5  -2   5 20.4900 5.80000   1
  -5  -2   5 26.0100 3.99000   1
  -5  -2  -5 24.4700 0.73000   1
  -5  -2  -5 25.2500 0.72000   1
 -10   0   3 339.330 14.0700   1
 -10   0  -3 359.470 10.3900   1
  10   0  -3 417.130 19.0700   1
  10   0   3 378.950 10.3800   1
   0   0  -6 2316.81 104.520   1
   0   0   6 2283.18 98.9100   1
   0   0   6 2305.49 70.4000   1
   0   0   6 2248.44 68.9100   1
  10  -3   0 67.1600 4.64000   1
 -10   3   0 64.6100 5.00000   1
 -10  -3   0 70.7400 6.52000   1
  -6   5   1 18.8800 3.49000   1
  -6   5  -1 20.9600 3.43000   1
  -6   5  -1 18.2000 1.88000   1
   6  -5   1 10.1000 3.01000   1
   6  -5  -1 12.2900 3.11000   1
  -1   0   6 0.38000 0.75000   1
   1   0  -6 4.70000 2.58000   1
   1   0   6 0.65000 0.41000   1
  -1   0  -6 3.67000 2.61000   1
  -1   0   6 3.17000 2.16000   1
   1   0   6 2.07000 2.38000   1
   5  -5  -2 34.2700 3.74000   1
   5  -5   2 30.3100 3.66000   1
  -5   5   2 30.8000 4.00000   1
  -5   5  -2 28.4000 6.04000   1
  -5   5   2 36.4700 1.21000   1
  -5   5  -2 37.1800 4.33000   1
  -6  -5  -1 14.4800 2.99000   1
  -6  -5   1 16.2700 3.35000   1
  -5  -5   2 31.7800 3.78000   1
  -5  -5   2 35.8000 3.12000   1
  -5  -5  -2 28.8300 4.60000   1
  11   0   2 0.06000 1.73000   1
 -11   0  -2 0.07000 1.85000   1
 -11   0   2 2.88000 2.39000   1
  11   0  -2 1.42000 2.23000   1
  11  -2   0 3.22000 2.37000   1
 -11   2   0 5.28000 2.55000   1
   3  -3  -5 95.0300 3.64000   1
  -3   3  -5 92.9900 6.65000   1
   3  -3   5 98.7700 8.71000   1
  -3   3   5 101.970 6.02000   1
  -3   3   5 105.080 3.98000   1
  -3   3  -5 97.6500 3.69000   1
   3  -3   5 94.9600 3.57000   1
  -3  -3   5 100.930 6.28000   1
  -3  -3  -5 99.3400 4.95000   1
  -3  -3  -5 100.170 3.19000   1
  -3  -3   5 106.110 4.52000   1
 -11  -2   0 4.28000 2.47000   1
  -4   4   4 775.470 21.6100   1
   4  -4  -4 740.920 23.4800   1
  -4   4   4 777.320 31.8800   1
  -4   4  -4 745.770 35.0900   1
  -4   4  -4 767.780 24.5200   1
   4  -4   4 735.130 23.4200   1
  -4  -4  -4 769.120 20.2700   1
  -4  -4   4 754.370 27.0400   1
  -4  -4   4 778.180 25.8800   1
  -4  -4  -4 713.480 21.0100   1
   0   6   0 879.780 33.8700   1
   0  -6   0 870.730 32.4200   1
   0  -6   0 877.850 19.2500   1
  10  -1   3 32.0300 2.55000   1
  10  -1  -3 36.7200 3.52000   1
 -10   1  -3 33.3300 2.76000   1
 -10   1   3 29.5000 3.83000   1
 -10  -1   3 30.1300 3.70000   1
 -10  -1  -3 30.4000 3.57000   1
  -3   5   3 59.7300 4.34000   1
  -3   5  -3 73.7000 5.90000   1
  -3   5  -3 65.8400 4.64000   1
   3  -5  -3 64.8400 3.99000   1
   3  -5   3 49.4700 3.55000   1
   3  -5   3 53.5600 4.26000   1
  -3  -5  -3 65.0500 3.62000   1
   3   5   3 52.7100 5.57000   1
  -3  -5  -3 59.0800 2.12000   1
  -3  -5   3 58.4100 6.93000   1
  -3  -5   3 54.2800 3.91000   1
   0   1   6 1.70000 2.03000   1
   0  -1  -6 -1.9300 2.20000   1
   0  -1   6 0.51000 1.17000   1
   0   1   6 0.75000 0.71000   1
   0  -1   6 -0.2300 0.80000   1
   0  -1   6 0.29000 2.29000   1
 -10   3  -1 12.5500 4.80000   1
 -10   3   1 13.3900 3.25000   1
  10  -3  -1 16.0700 2.93000   1
  10  -3   1 18.0700 2.83000   1
  -2   0   6 372.640 19.4500   1
  -2   0  -6 395.210 15.6200   1
  -2   0   6 356.840 10.0800   1
   2   0   6 370.330 14.5000   1
  -1   6   0 4.93000 2.63000   1
   1  -6   0 0.47000 2.53000   1
  -1  -6   0 1.71000 0.76000   1
  -1  -6   0 3.66000 2.36000   1
   1   6   0 0.36000 2.63000   1
 -10  -3   1 18.0700 4.21000   1
 -10  -3  -1 12.4000 2.35000   1
  -8   2  -4 97.6900 4.05000   1
  -8   2  -4 101.470 10.0100   1
   8  -2  -4 112.640 5.38000   1
   8  -2   4 102.960 3.69000   1
  -8   2   4 102.060 5.70000   1
   1  -1   6 501.900 9.30000   1
   1  -1   6 520.570 20.0100   1
   1  -1  -6 537.100 19.6700   1
  -1   1   6 485.150 17.4800   1
  -1   1   6 508.750 11.2600   1
   1  -1   6 510.190 10.6200   1
  -1  -1   6 513.100 11.3400   1
  -1  -1   6 513.210 19.1400   1
   1   1   6 510.580 17.9100   1
  -1  -1  -6 519.720 19.3800   1
  -1  -1   6 485.090 10.6500   1
  -8  -2   4 98.1300 8.26000   1
  -8  -2  -4 95.5600 2.91000   1
  11  -1   2 18.4800 3.91000   1
  11  -1  -2 17.8200 4.82000   1
 -11   1  -2 17.3500 2.70000   1
 -11   1   2 17.5700 3.58000   1
  -8   4   2 3.61000 4.35000   1
   8  -4  -2 7.97000 2.65000   1
  -8   4  -2 9.34000 2.68000   1
  -8   4  -2 2.85000 2.24000   1
   8  -4   2 7.16000 2.28000   1
  11   1  -2 17.8700 3.32000   1
 -11  -1   2 14.6900 3.38000   1
  11   1   2 18.1500 2.38000   1
 -11  -1  -2 16.8000 2.44000   1
  -8  -4   2 5.72000 2.88000   1
  -8  -4  -2 8.11000 3.33000   1
  11  -2   1 31.3400 5.07000   1
  11  -2  -1 27.5300 3.77000   1
 -11   2   1 33.0700 3.85000   1
 -11   2  -1 26.9500 5.27000   1
 -11  -2   1 27.5400 3.70000   1
 -11  -2  -1 27.1300 3.13000   1
   9   0  -4 -0.3100 2.06000   1
   9   0   4 -2.2700 1.05000   1
  -9   0   4 -0.4600 2.10000   1
  -9   0  -4 1.87000 1.12000   1
   0  -6   1 0.65000 2.44000   1
   0   6  -1 0.69000 2.60000   1
   0   6   1 0.66000 2.37000   1
   0  -6  -1 -1.1200 2.27000   1
   0  -6   1 1.72000 1.54000   1
  -2   6   0 288.660 17.8900   1
   2  -6   0 275.970 12.0500   1
  -2  -6   0 271.930 7.52000   1
  -2  -6   0 302.060 16.4000   1
   2   6   0 278.400 11.9800   1
  -2   1   6 27.9900 3.26000   1
   2  -1   6 27.1100 0.95000   1
   2  -1   6 29.0200 3.83000   1
  -2   1   6 35.7500 1.57000   1
   2  -1   6 33.6000 1.37000   1
  -1   6  -1 13.2400 3.33000   1
   1  -6   1 13.1400 3.13000   1
   1  -6   1 9.97000 1.14000   1
   1  -6  -1 10.4200 2.87000   1
  -1   6   1 5.21000 2.95000   1
  -2  -1   6 33.1400 2.78000   1
  -2  -1   6 35.0400 1.90000   1
  -2  -1   6 23.7300 3.91000   1
  -2  -1  -6 36.1000 3.95000   1
   2   1   6 29.2500 3.61000   1
  -1  -6   1 7.81000 2.14000   1
  -1  -6  -1 14.6300 2.81000   1
  -1  -6   1 9.03000 3.07000   1
   1   6   1 10.5900 2.94000   1
   1   6  -1 9.22000 3.19000   1
  -9   4   0 13.0000 3.32000   1
   9  -4   0 15.0700 3.05000   1
  -7   0  -5 1.31000 2.48000   1
  -7   0   5 -0.3400 2.17000   1
  -7   0   5 -2.4700 1.82000   1
  -7   0  -5 0.68000 0.61000   1
   7   0  -5 -2.9800 1.72000   1
   7   0   5 -0.3900 0.54000   1
  -7   3   4 1460.86 63.6700   1
   7  -3   4 1421.83 47.0700   1
   7  -3  -4 1429.69 52.1600   1
  -7   3   4 1376.80 46.7000   1
  -7   3  -4 1439.57 50.7300   1
  -7   3  -4 1533.31 60.9900   1
  -7  -3   4 1358.62 52.4100   1
  -7  -3   4 1491.42 59.1900   1
  -7  -3  -4 1519.29 49.0800   1
  -7  -3  -4 1344.03 39.5000   1
   3   0   6 2.52000 2.27000   1
  -3   0  -6 0.46000 2.69000   1
  -3   0   6 -0.8700 1.10000   1
   4  -3   5 41.6000 3.99000   1
   4  -3  -5 36.6200 3.85000   1
  -4   3  -5 32.7600 2.41000   1
   4  -3   5 36.7100 3.51000   1
  -4   3   5 35.2500 4.29000   1
  -4   3  -5 32.6700 4.83000   1
  -4   3   5 35.0400 3.77000   1
  -4  -3   5 24.1100 6.54000   1
  -4  -3  -5 37.4900 2.00000   1
  -4  -3  -5 33.9300 3.21000   1
  -4  -3   5 32.6900 3.17000   1
  -7   4  -3 35.4900 3.79000   1
   7  -4  -3 35.7800 3.63000   1
   7  -4   3 33.2900 3.14000   1
  -7   4   3 35.1200 3.95000   1
  -7   4  -3 35.9300 3.73000   1
  -7  -4  -3 40.0800 4.37000   1
  -7  -4   3 36.1900 4.39000   1
  12   0   0 862.460 29.8500   1
 -12   0   0 780.670 29.9900   1
  -7   5   0 1601.78 87.2400   1
   7  -5   0 1764.28 71.6800   1
  -6   2  -5 432.750 18.6700   1
  -6   2   5 396.180 13.6500   1
  -6   2  -5 440.470 10.4300   1
   6  -2  -5 477.250 17.8300   1
   6  -2   5 451.880 12.5300   1
  -6   2   5 412.720 13.7400   1
  -6  -2   5 411.950 14.0200   1
  -6  -2  -5 436.670 7.76000   1
  -6  -2  -5 442.110 16.4200   1
  -6  -2   5 420.320 17.2900   1
  -6  -2  -5 439.430 6.71000   1
  -7  -5   0 1917.37 81.3100   1
   9  -1  -4 1120.18 39.2600   1
   9  -1   4 1090.29 31.4000   1
  -9   1   4 1060.96 40.4400   1
  -9   1  -4 1089.20 32.2800   1
  -9  -1   4 1041.66 40.4200   1
  -9  -1  -4 1099.01 29.9700   1
  -4   5   3 17.2500 3.04000   1
  -4   5  -3 8.83000 4.84000   1
  -4   5   3 11.7600 0.83000   1
   4  -5   3 17.5700 2.80000   1
   4  -5  -3 16.9700 2.69000   1
  -4   5  -3 12.2600 2.55000   1
   4   5   3 14.5000 2.44000   1
  -4  -5   3 12.7000 2.72000   1
  -4  -5  -3 15.4900 2.37000   1
  -4  -5   3 20.4700 3.13000   1
  -2   6   1 1566.36 65.7100   1
  -2   6  -1 1516.90 66.2700   1
   2  -6  -1 1621.93 65.0000   1
   2  -6   1 1640.61 77.7500   1
  -2  -6  -1 1605.08 63.5600   1
  -2  -6  -1 1610.32 43.8400   1
  -2  -6   1 1573.91 63.8000   1
   2   6   1 1567.70 64.3800   1
   2   6  -1 1494.70 65.1900   1
  -2  -6   1 1623.08 54.8400   1
  -5   4  -4 27.6800 5.61000   1
  -5   4   4 24.7000 1.77000   1
  -5   4   4 20.6300 3.23000   1
   5  -4   4 19.9000 2.67000   1
   5  -4  -4 30.4900 2.85000   1
  -5   4  -4 23.1800 2.92000   1
  -5  -4   4 31.0600 3.59000   1
  -5  -4  -4 24.4000 3.06000   1
  -5  -4  -4 24.2100 2.57000   1
  -5  -4   4 28.1100 5.10000   1
  -9   4  -1 17.3200 3.64000   1
   9  -4  -1 18.6600 3.42000   1
   9  -4   1 24.7700 3.11000   1
  -9   4   1 17.2500 5.77000   1
  -9  -4   1 1.45000 2.51000   1
  -9  -4  -1 15.0400 2.67000   1
  -7   1   5 239.000 9.55000   1
   7  -1  -5 242.280 8.38000   1
  -7   1  -5 237.480 5.17000   1
  -7   1   5 245.580 9.10000   1
   7  -1   5 241.280 4.96000   1
  -7   1  -5 240.390 12.2300   1
  -7  -1   5 229.050 12.7000   1
  -7  -1  -5 226.700 4.25000   1
  -7  -1  -5 242.640 4.27000   1
  -7  -1  -5 229.610 11.0300   1
  -7  -1   5 233.510 10.5400   1
   6  -5   2 18.3000 2.89000   1
  -6   5  -2 10.0000 3.14000   1
  -6   5   2 12.2700 3.25000   1
  -6   5  -2 12.8100 2.25000   1
   6  -5  -2 14.3300 2.92000   1
  -3   6   0 6.46000 5.28000   1
   3  -6   0 11.6000 3.11000   1
  -3  -6   0 7.93000 5.10000   1
   3   6   0 17.3700 3.29000   1
  -3  -6   0 14.6500 2.32000   1
  -6  -5  -2 15.2300 4.16000   1
  -6  -5   2 17.0300 3.59000   1
   3  -1   6 1525.91 36.5100   1
  -3   1   6 1563.61 47.9700   1
  -3   1   6 1481.36 58.0400   1
   3  -1   6 1534.85 63.4300   1
   3  -1  -6 1545.05 46.7700   1
  -3   1  -6 1563.21 67.7900   1
  -3  -1   6 1496.61 48.1800   1
  -3  -1   6 1556.38 62.4800   1
  -3  -1  -6 1522.76 62.8900   1
 -12   0  -1 1434.45 63.7800   1
 -12   0   1 1343.82 66.8100   1
  12   0  -1 1379.32 55.0600   1
  12   0   1 1432.02 53.3400   1
   7  -5   1 734.350 33.0800   1
   7  -5  -1 671.350 25.3600   1
  -7   5  -1 665.300 18.9400   1
  -7   5  -1 656.220 27.0800   1
  -7   5   1 671.140 27.0300   1
  12  -1   0 133.020 6.53000   1
 -12   1   0 128.520 7.49000   1
 -12  -1   0 133.650 7.20000   1
  12   1   0 145.370 7.23000   1
  -7  -5  -1 729.970 27.0500   1
  -7  -5   1 779.560 29.9900   1
 -10   2   3 152.700 8.63000   1
 -10   2  -3 162.810 6.70000   1
  10  -2   3 155.770 5.84000   1
  10  -2  -3 174.160 7.92000   1
  -9   3  -3 655.210 23.0400   1
  -9   3   3 663.070 25.5600   1
   9  -3   3 673.460 21.2500   1
   9  -3  -3 687.470 24.5500   1
 -10  -2  -3 151.380 5.48000   1
 -10  -2   3 152.130 7.70000   1
  -9  -3   3 637.160 24.7900   1
  -9  -3  -3 729.880 20.7900   1
  -9  -3  -3 622.580 17.9000   1
 -10   3  -2 40.1500 6.42000   1
  10  -3   2 50.2700 3.74000   1
 -10   3   2 47.9300 4.92000   1
  10  -3  -2 44.6500 4.30000   1
   0  -2   6 1471.58 49.3300   1
   0  -2  -6 1521.11 40.1300   1
   0  -2   6 1519.05 62.9300   1
   0   2   6 1526.16 41.4700   1
   0   2   6 1535.11 57.8000   1
   0   2  -6 1545.11 68.3200   1
   0  -2  -6 1548.25 60.7900   1
 -10  -3  -2 46.0100 3.21000   1
 -10  -3   2 56.0400 6.78000   1
  -3   6  -1 41.3800 1.91000   1
  -3   6   1 45.6700 4.56000   1
  -3   6  -1 40.0400 4.78000   1
   3  -6   1 15.4600 7.20000   1
   3  -6  -1 36.4900 4.27000   1
  -3  -6   1 29.9100 2.32000   1
  -3  -6   1 29.4500 4.10000   1
   3   6  -1 38.0900 4.45000   1
  -3  -6  -1 37.1100 3.73000   1
   3   6   1 39.0200 3.93000   1
  -4   0   6 879.540 24.7900   1
  -4   0  -6 807.350 44.6600   1
   1  -2   6 11.8400 2.07000   1
   1  -2   6 14.2600 3.25000   1
   1  -2  -6 12.0800 1.04000   1
   1  -2  -6 15.2400 4.47000   1
  -1   2   6 10.7900 2.58000   1
  -1   2  -6 16.0700 3.68000   1
  -1   2   6 12.4900 1.75000   1
   1   2   6 12.3000 2.54000   1
   1   2   6 10.0600 0.79000   1
  -1  -2  -6 9.29000 2.90000   1
  -1  -2  -6 10.6000 0.70000   1
  -1  -2   6 14.0700 1.52000   1
   1   2  -6 21.6000 3.72000   1
  -1  -2   6 14.7000 3.28000   1
  -1  -2   6 10.7300 2.48000   1
  11  -2   2 8.14000 3.90000   1
 -11   2  -2 14.2400 2.69000   1
  11  -2  -2 10.0700 3.15000   1
 -11   2   2 14.5900 3.44000   1
 -11  -2   2 12.3900 3.12000   1
 -11  -2  -2 12.0700 2.42000   1
  12  -1  -1 4.82000 2.75000   1
 -12   1   1 8.95000 4.68000   1
 -12   1  -1 8.69000 4.17000   1
  12  -1   1 7.23000 2.45000   1
  12   1  -1 9.75000 2.89000   1
 -12  -1   1 10.2100 2.95000   1
 -12  -1  -1 6.80000 3.96000   1
  12   1   1 5.47000 2.53000   1
   0  -6   2 2114.92 85.1900   1
   0  -6   2 2179.43 95.4100   1
   0   6  -2 1941.06 108.360   1
   0   6   2 2243.24 109.720   1
   0  -6  -2 2162.53 92.2200   1
   5  -3  -5 1519.64 52.4000   1
  -5   3  -5 1509.13 56.7700   1
  -5   3   5 1453.51 49.8100   1
  -5   3  -5 1402.96 76.4900   1
  -5   3   5 1470.56 53.3300   1
   5  -3   5 1496.19 47.9000   1
  -5  -3   5 1422.80 53.7300   1
  -5  -3  -5 1519.02 40.0300   1
  -5  -3   5 1575.73 57.8800   1
  -5  -3   5 1475.45 60.9600   1
  -5  -3  -5 1469.20 56.6600   1
   1  -6  -2 34.0100 4.14000   1
   1  -6   2 46.4100 2.58000   1
   1  -6   2 42.4000 4.45000   1
  -1   6  -2 41.4400 5.02000   1
  -1   6   2 44.1300 6.98000   1
  -1  -6  -2 44.4500 3.88000   1
  -1  -6   2 24.1800 7.13000   1
   1   6   2 39.2700 6.48000   1
   1   6  -2 22.1200 7.39000   1
  -4   6   0 1105.24 45.0200   1
   4  -6   0 1156.81 44.7400   1
  -4   6   0 1094.88 26.4200   1
   4   6   0 1079.51 43.5500   1
  -4  -6   0 1135.18 42.3300   1
   2  -2   6 210.090 6.35000   1
   2  -2  -6 202.420 12.9400   1
  -2   2   6 193.330 6.89000   1
  -2   2  -6 200.840 10.8300   1
   2  -2  -6 192.540 4.63000   1
  -2  -2   6 198.930 6.02000   1
  -2  -2   6 198.870 9.94000   1
  -2  -2  -6 197.940 9.11000   1
  -2  -2   6 203.510 8.22000   1
   2   2  -6 211.090 11.8400   1
  -5   5  -3 2098.79 92.4100   1
  -5   5   3 2048.47 105.780   1
  -5   5   3 2042.60 61.3800   1
   5  -5   3 2093.23 88.2400   1
   5  -5  -3 2187.08 91.1600   1
  -5   5  -3 2172.00 89.3400   1
  -4   1  -6 21.2800 4.47000   1
  -4   1   6 23.9600 3.29000   1
  -4   1   6 26.3100 3.28000   1
   4  -1   6 25.4200 0.96000   1
   4  -1  -6 20.7400 3.06000   1
  -5  -5   3 2166.58 93.7600   1
  -5  -5   3 2071.69 89.7400   1
  -5  -5  -3 2178.87 86.0200   1
  -4  -1  -6 21.2700 3.92000   1
  -4  -1   6 27.6000 2.29000   1
  -4  -1   6 26.9400 3.87000   1
   0   4  -5 8.80000 2.75000   1
   0  -4   5 0.04000 2.39000   1
   0  -4   5 0.14000 1.78000   1
   0   4   5 -0.5400 1.39000   1
   0  -4  -5 -1.9900 2.17000   1
   0  -4  -5 5.30000 2.00000   1
 -11   0  -3 5.10000 1.86000   1
  11   0  -3 2.82000 2.63000   1
  11   0   3 2.76000 1.70000   1
 -11   0   3 1.68000 2.70000   1
   0  -5   4 -1.7100 2.07000   1
   0  -5   4 -0.2800 2.06000   1
   0   5  -4 0.64000 2.16000   1
   0   5  -4 -0.9400 2.38000   1
   0  -5  -4 -0.5200 1.28000   1
   0  -5  -4 1.67000 2.65000   1
   0   5   4 2.71000 2.73000   1
  -1   4  -5 -0.7900 1.85000   1
  -1   4  -5 0.85000 2.69000   1
   1  -4   5 2.75000 1.75000   1
   1  -4  -5 0.67000 2.25000   1
  -1   4   5 0.54000 1.31000   1
   1  -4  -5 4.19000 2.16000   1
  -1   4   5 0.92000 1.57000   1
   1   4  -5 3.54000 3.03000   1
  -1  -4   5 5.33000 3.06000   1
  -1  -4  -5 4.51000 1.63000   1
  -1  -4  -5 2.23000 2.00000   1
   1   4   5 2.37000 2.19000   1
  11  -3   0 24.0000 3.57000   1
 -11   3   0 28.1100 3.90000   1
 -11  -3   0 21.6400 3.07000   1
   1  -5   4 798.950 28.1700   1
  -1   5  -4 828.820 30.7600   1
  -1   5  -4 846.150 38.0100   1
   1  -5   4 802.070 34.9200   1
  -1   5   4 780.840 26.5100   1
   1  -5  -4 822.470 32.1600   1
  -1  -5   4 775.430 28.4700   1
  -1  -5   4 792.380 28.8000   1
   1   5  -4 814.720 29.7800   1
  -1  -5  -4 811.650 19.3800   1
  -1  -5  -4 901.330 32.1400   1
   1   5   4 804.830 26.3300   1
  -9   2   4 7.75000 2.79000   1
   9  -2   4 10.0100 1.69000   1
  -9   2  -4 9.27000 3.39000   1
  -9   2  -4 4.79000 2.01000   1
   9  -2  -4 4.82000 4.13000   1
  -9  -2  -4 6.81000 1.45000   1
  -9  -2   4 6.86000 2.68000   1
  -2   6  -2 319.310 12.7800   1
  -2   6   2 291.420 18.4700   1
  -2   6  -2 326.150 14.3500   1
   2  -6   2 327.260 13.6200   1
   2  -6  -2 318.290 12.6300   1
   2  -6   2 295.620 8.20000   1
  -2  -6   2 327.400 13.1500   1
   2   6  -2 300.330 14.3600   1
   2   6   2 261.180 17.8000   1
  -2  -6  -2 321.460 12.1700   1
  -2  -6   2 335.230 18.8000   1
  -6   4  -4 1741.33 74.3300   1
  -6   4   4 1689.06 69.3000   1
  -6   4   4 1706.60 60.7100   1
  -6   4  -4 1735.07 67.9600   1
   6  -4   4 1702.24 73.2300   1
   6  -4  -4 1717.62 67.5900   1
  -6  -4   4 1925.38 79.7900   1
  -6  -4   4 1714.63 74.0500   1
  -6  -4  -4 1714.47 59.0200   1
   4  -6   1 929.090 46.9100   1
  -4   6   1 914.080 38.0900   1
  -4   6  -1 923.330 24.1300   1
  -4   6  -1 930.210 49.2800   1
   4  -6  -1 946.580 36.3400   1
   9  -4   2 22.9700 3.18000   1
   9  -4  -2 25.0900 3.60000   1
  -9   4   2 23.5200 3.94000   1
  -9   4  -2 22.5100 5.62000   1
   4   6   1 898.280 35.1500   1
  -4  -6  -1 906.680 42.8300   1
  -4  -6   1 975.660 34.9800   1
  -4  -6   1 924.890 35.3200   1
  -9  -4  -2 23.8000 2.63000   1
  -9  -4  -2 22.3100 3.04000   1
  -9  -4   2 23.8500 3.44000   1
   8   0  -5 1755.85 66.6900   1
   8   0   5 1674.30 48.9600   1
  -8   0  -5 1500.32 85.3800   1
  -8   0   5 1638.86 65.0900   1
  -8   0   5 1606.68 68.0500   1
  -8   0  -5 1669.13 50.5100   1
   7  -2  -5 39.5700 3.29000   1
  -7   2  -5 38.2400 5.01000   1
  -7   2   5 27.2500 5.03000   1
  -7   2   5 31.4000 5.40000   1
   7  -2   5 40.2700 2.03000   1
  -7   2  -5 34.8000 3.37000   1
  -7  -2  -5 36.4700 4.04000   1
  -7  -2   5 31.0600 5.34000   1
  -7  -2  -5 31.1200 1.77000   1
  -7  -2   5 40.0700 4.53000   1
  -7  -2  -5 36.7900 1.78000   1
   8  -3  -4 16.5900 4.59000   1
  -8   3  -4 19.3200 3.69000   1
  -8   3   4 12.9000 3.30000   1
  -8   3  -4 20.6600 4.06000   1
   8  -3   4 19.4100 2.18000   1
  -8  -3  -4 15.1800 1.61000   1
  -8  -3   4 17.5400 3.18000   1
  -8  -3  -4 18.5500 1.81000   1
  -2   4   5 1331.39 40.7900   1
  -2   4  -5 1382.48 57.2500   1
  -2   4   5 1310.69 44.9700   1
   2  -4   5 1348.79 46.9000   1
   2  -4  -5 1372.63 50.6700   1
  -2   4  -5 1350.59 47.8800   1
  -2  -4  -5 1366.49 52.7400   1
  -2  -4   5 1395.81 59.2800   1
  -2  -4  -5 1371.43 40.4700   1
   2   4   5 1332.20 44.9800   1
  -3   2   6 7.50000 1.42000   1
  -3   2  -6 6.20000 3.49000   1
   3  -2   6 6.68000 1.10000   1
   3  -2  -6 7.37000 1.37000   1
  -3  -2   6 6.34000 1.72000   1
  -3  -2   6 5.69000 3.10000   1
  -3  -2   6 4.93000 1.73000   1
  -3  -2  -6 6.65000 2.72000   1
  11  -1   3 1421.09 54.5700   1
  11  -1  -3 1306.20 52.3600   1
 -11   1  -3 1315.40 54.7200   1
 -11   1   3 1277.03 54.6000   1
   8  -4  -3 1829.99 76.3400   1
  -8   4  -3 1810.12 76.7300   1
  -8   4  -3 1812.94 75.9700   1
  -8   4   3 1877.85 81.0000   1
   8  -4   3 1830.15 71.9400   1
 -11  -1   3 1316.92 53.4100   1
 -11  -1  -3 1294.34 44.3200   1
  -8  -4  -3 1747.98 80.5900   1
  -8  -4   3 2204.14 94.0600   1
   2  -5   4 32.8700 5.33000   1
   2  -5   4 21.2900 5.44000   1
  -2   5  -4 30.3800 3.84000   1
  -2   5   4 39.9800 3.33000   1
   2  -5  -4 30.8100 4.90000   1
   2   5   4 30.6900 2.77000   1
  -2  -5   4 26.9900 3.55000   1
  -2  -5   4 26.5900 3.48000   1
  -2  -5  -4 39.1200 4.12000   1
  -2  -5  -4 26.7800 2.74000   1
  11  -3  -1 2011.89 87.5200   1
 -11   3   1 1960.77 90.0000   1
  11  -3   1 2069.22 86.5200   1
 -11   3  -1 1930.68 85.2200   1
 -12   0  -2 748.570 26.2600   1
  12   0   2 779.260 25.8600   1
  12   0  -2 767.580 39.1200   1
 -12   0   2 772.970 40.2900   1
  -5   0  -6 0.66000 2.84000   1
  -5   0   6 1.11000 2.35000   1
  -5   0   6 0.31000 1.54000   1
  -7   5  -2 1356.99 48.4400   1
  -7   5  -2 1352.88 55.8700   1
  -7   5   2 1269.74 67.2100   1
   7  -5  -2 1317.96 63.3300   1
   7  -5   2 1321.97 51.0500   1
  -8   5   0 12.8200 3.29000   1
   8  -5   0 4.86000 2.93000   1
 -11  -3  -1 1763.66 80.9100   1
 -11  -3   1 1902.47 79.2100   1
  -7  -5   2 1499.48 65.0800   1
  -7  -5  -2 1494.24 57.9800   1
  12  -2   0 613.400 22.4000   1
 -12   2   0 567.630 23.3900   1
  -8  -5   0 -2.4200 2.78000   1
 -12  -2   0 590.660 22.2600   1
  10   0  -4 1311.62 49.2900   1
  10   0   4 1227.73 41.5000   1
 -10   0   4 1182.05 47.9700   1
 -10   0  -4 1189.84 36.9600   1
  -8   1   5 16.7300 4.36000   1
   8  -1  -5 10.8700 2.54000   1
   8  -1   5 11.4000 1.25000   1
  -8   1  -5 5.43000 3.66000   1
  -8   1  -5 11.5700 2.20000   1
  -8   1   5 7.95000 2.65000   1
  10  -4   0 1421.26 68.4300   1
 -10   4   0 1427.72 60.6700   1
  -8  -1  -5 8.91000 3.40000   1
  -8  -1   5 12.5200 2.73000   1
  -8  -1  -5 10.3200 1.46000   1
  -8  -1   5 14.5700 3.39000   1
  -3   6  -2 23.9900 2.31000   1
   3  -6   2 14.0300 3.69000   1
   3  -6  -2 24.8400 5.50000   1
  -3   6  -2 27.9700 3.97000   1
  -3   6   2 22.8000 3.83000   1
  -3  -6  -2 20.0900 3.19000   1
  -3  -6   2 26.1400 3.70000   1
   3   6  -2 20.5600 3.93000   1
   3   6   2 11.8000 5.34000   1
  -3  -6   2 21.4100 2.41000   1
 -10  -4   0 1240.83 46.4800   1
  -5   6   0 0.81000 1.23000   1
   5  -6   0 -2.7700 2.63000   1
  -5   6   0 4.13000 2.88000   1
  -5  -6   0 -1.3400 2.44000   1
 -12   1   2 24.5300 4.08000   1
 -12   1  -2 26.3800 3.24000   1
  12  -1   2 23.5300 2.96000   1
  12  -1  -2 23.0700 3.73000   1
   5  -1   6 82.5800 1.76000   1
  -5   1   6 76.0100 3.99000   1
  -5   1  -6 79.3100 6.88000   1
   5  -1  -6 75.3700 3.72000   1
  -5   1   6 75.5400 5.35000   1
  -5  -1  -6 79.4800 9.58000   1
  -5  -1   6 79.9700 6.26000   1
  -5  -1   6 88.8000 6.23000   1
 -12  -1   2 25.6900 4.09000   1
  12   1   2 23.1300 3.10000   1
 -12  -1  -2 23.2400 3.04000   1
  12   1  -2 28.5100 4.00000   1
   8  -5   1 41.9400 6.81000   1
   8  -5  -1 43.9200 7.04000   1
  -8   5  -1 39.5100 3.06000   1
  -8   5  -1 48.1600 5.01000   1
  -8   5   1 49.9600 7.94000   1
  -3   4  -5 66.6600 4.29000   1
  -3   4   5 75.6400 6.29000   1
   3  -4  -5 73.6500 3.90000   1
   3  -4   5 78.1800 6.09000   1
  -3   4  -5 78.7500 6.25000   1
  -3   4   5 71.5900 4.66000   1
 -12   2  -1 729.920 27.9100   1
 -12   2   1 715.360 30.2700   1
  12  -2   1 759.580 27.3200   1
  12  -2  -1 769.730 29.0000   1
  -3  -4  -5 79.0700 3.85000   1
  -3  -4   5 45.7300 9.43000   1
   3   4   5 69.9300 4.00000   1
  -3  -4   5 73.0300 6.91000   1
  -3  -4  -5 71.6700 2.75000   1
  -8  -5  -1 42.9300 4.40000   1
  -8  -5   1 47.0300 7.80000   1
 -12  -2   1 731.180 28.5800   1
 -12  -2  -1 745.250 26.8200   1
   6  -3   5 2.96000 2.43000   1
  -6   3  -5 1.16000 2.72000   1
  -6   3   5 6.78000 2.16000   1
  -6   3   5 5.66000 1.85000   1
  -6   3  -5 4.98000 3.26000   1
   6  -3  -5 3.31000 3.22000   1
  10  -1   4 6.48000 2.47000   1
 -10   1  -4 -0.0600 2.58000   1
 -10   1   4 5.30000 2.75000   1
  10  -1  -4 2.22000 3.84000   1
  -6  -3  -5 3.59000 0.84000   1
  -6  -3   5 5.67000 3.00000   1
  -6  -3   5 3.17000 2.31000   1
  -6  -3  -5 0.41000 2.35000   1
  -6  -3  -5 4.34000 0.95000   1
 -10  -1  -4 2.70000 1.37000   1
 -10  -1   4 1.93000 2.73000   1
  -3   5  -4 1921.03 80.7000   1
  -3   5   4 1817.45 76.2800   1
  -3   5  -4 1824.48 91.1400   1
   3  -5  -4 1921.99 86.5100   1
   3  -5   4 1885.91 86.8800   1
  -3   5   4 1908.03 54.4400   1
   3  -5   4 1882.11 75.9600   1
   3   5   4 1874.77 78.4400   1
  -3  -5  -4 1865.71 77.6300   1
  -3  -5   4 1826.83 89.6300   1
  -3  -5  -4 1813.91 66.6300   1
  -3  -5   4 1839.90 76.4800   1
  10  -4  -1 280.040 12.8200   1
  10  -4   1 313.760 12.3900   1
 -10   4   1 296.300 14.1900   1
 -10   4  -1 287.730 13.3200   1
  -6   5   3 1.21000 1.19000   1
  -6   5  -3 -0.6000 2.42000   1
  -6   5   3 -2.2200 2.48000   1
  -6   5  -3 -0.5300 2.05000   1
   6  -5  -3 -6.2500 3.50000   1
   6  -5   3 -0.5300 2.10000   1
  -6  -5  -3 -1.4800 1.80000   1
  -6  -5   3 1.62000 2.68000   1
  -6  -5   3 1.61000 3.58000   1
 -10  -4  -1 263.810 9.85000   1
 -10  -4   1 262.140 11.2200   1
   4  -2  -6 649.260 18.5600   1
  -4   2   6 690.220 30.4300   1
  -4   2   6 716.110 25.0000   1
  -4   2  -6 734.740 41.1600   1
   4  -2   6 705.080 18.4900   1
  -4  -2   6 668.920 20.6900   1
  -4  -2   6 685.990 27.3800   1
  -4  -2   6 711.020 21.5200   1
  -4  -2  -6 659.930 26.2500   1
   5  -6  -1 15.6700 4.67000   1
  -5   6  -1 7.97000 1.46000   1
  -5   6  -1 2.62000 3.44000   1
  -5   6   1 6.96000 5.21000   1
   5  -6   1 6.02000 3.06000   1
  -5  -6  -1 9.96000 2.89000   1
  -5  -6   1 -4.0200 4.38000   1
 -10   3  -3 40.1200 4.06000   1
  10  -3   3 41.9800 3.52000   1
  10  -3  -3 37.8500 6.70000   1
 -10   3   3 49.5200 4.91000   1
   4  -6  -2 791.620 39.6700   1
   4  -6   2 785.170 31.2000   1
  -4   6   2 781.840 32.3300   1
  -4   6  -2 764.890 32.6500   1
  -4   6  -2 825.180 29.1200   1
 -10  -3  -3 34.4000 2.66000   1
 -10  -3   3 41.7100 4.30000   1
   4   6   2 767.230 29.3900   1
  -4  -6  -2 781.910 28.3700   1
  -4  -6   2 774.790 25.5900   1
  -4  -6   2 805.460 30.5600   1
   0   3   6 -0.3400 0.98000   1
   0  -3   6 2.78000 2.54000   1
   0  -3  -6 -1.2600 0.86000   1
   0  -3  -6 2.32000 3.16000   1
   0   3   6 -3.2800 1.83000   1
   0  -3   6 1.17000 1.46000   1
 -13   0   0 3.16000 2.62000   1
  13   0   0 0.81000 2.44000   1
   1  -3  -6 562.610 15.9300   1
  -1   3   6 586.790 18.6100   1
  -1   3   6 562.350 13.9300   1
   1  -3  -6 549.800 19.4700   1
   1  -3   6 564.490 15.5100   1
   1   3  -6 576.140 26.2200   1
   1   3   6 576.360 14.0200   1
  -1  -3   6 547.040 22.8500   1
  -1  -3   6 547.530 16.2900   1
  -1  -3  -6 560.630 19.8500   1
  -1  -3  -6 568.840 13.0000   1
   7  -4  -4 20.5800 5.22000   1
  -7   4  -4 21.2800 3.98000   1
   7  -4   4 34.7800 4.57000   1
  -7   4   4 26.6000 5.73000   1
  -7   4  -4 41.9400 5.12000   1
  -7   4   4 23.6400 2.05000   1
  -7  -4   4 23.5000 4.14000   1
  -7  -4   4 28.3500 6.55000   1
  -7  -4  -4 29.6300 2.40000   1
  11  -2  -3 49.9600 4.75000   1
  11  -2   3 52.9300 5.51000   1
 -11   2   3 54.9500 5.27000   1
 -11   2  -3 48.0000 6.05000   1
 -11  -2  -3 25.9800 4.77000   1
 -11  -2   3 52.3900 4.79000   1
   4  -4   5 963.780 35.6400   1
   4  -4  -5 918.560 29.9200   1
   4  -4   5 855.800 28.6200   1
  -4   4   5 900.770 25.7800   1
  -4   4   5 918.970 39.1800   1
  -4   4  -5 909.400 30.7700   1
  -4   4  -5 890.440 37.5000   1
  -6   0   6 1106.03 37.1100   1
  -6   0  -6 1096.67 47.8000   1
  -6   0   6 1091.46 42.8500   1
  -4  -4  -5 851.510 28.8500   1
  -4  -4   5 949.780 40.9300   1
  -4  -4   5 890.770 35.7700   1
  -4  -4  -5 877.630 26.8800   1
 -11   3  -2 98.1300 6.19000   1
 -11   3   2 104.480 7.13000   1
  11  -3   2 85.7700 5.43000   1
  11  -3  -2 86.7100 6.19000   1
 -11  -3  -2 81.7200 4.52000   1
 -11  -3   2 87.0900 6.27000   1
   0   6   3 -2.0500 2.25000   1
   0  -6   3 -0.2200 2.70000   1
   0  -6  -3 0.38000 2.22000   1
   0  -6   3 -0.8300 2.45000   1
   0   6  -3 1.62000 2.61000   1
  -4   5   4 25.1300 2.00000   1
   4  -5   4 28.4700 3.32000   1
   4  -5  -4 28.9400 3.27000   1
  -4   5  -4 24.0600 3.89000   1
  -4   5   4 20.2900 3.53000   1
  -4   5  -4 23.7800 3.83000   1
  -4  -5   4 27.1900 3.74000   1
  -4  -5  -4 21.6400 2.15000   1
  -4  -5  -4 24.9600 2.57000   1
  -4  -5   4 32.4600 3.60000   1
   4   5   4 26.8900 2.62000   1
   1  -6  -3 3.36000 2.75000   1
   1  -6   3 12.4800 2.15000   1
   1  -6   3 9.69000 2.95000   1
  -1   6  -3 8.26000 2.47000   1
  -1   6   3 6.72000 2.83000   1
  -1  -6  -3 7.42000 2.60000   1
  -1  -6   3 9.66000 2.18000   1
  -1  -6   3 5.74000 3.00000   1
   1   6   3 11.1800 2.83000   1
   1   6  -3 7.34000 3.26000   1
   2  -3  -6 40.7600 3.81000   1
   2  -3  -6 39.9500 2.22000   1
   2  -3   6 35.6200 3.76000   1
  -2   3   6 38.4400 2.36000   1
  -8   2  -5 1706.68 77.1500   1
   8  -2   5 1589.18 57.0100   1
  -8   2  -5 1699.41 56.3000   1
   8  -2  -5 1652.95 64.7800   1
  -8   2   5 1552.03 61.9300   1
  -8   2   5 1601.08 66.0200   1
  -2  -3   6 39.4000 4.81000   1
  -2  -3  -6 37.6100 1.72000   1
  -2  -3   6 44.7500 4.72000   1
   2   3   6 38.2400 1.26000   1
  -2  -3  -6 55.5400 3.87000   1
   2   3  -6 44.3100 5.71000   1
  -8  -2  -5 1620.59 48.8800   1
  -8  -2   5 1549.81 84.8300   1
  -8  -2  -5 1596.14 69.8600   1
  -8  -2  -5 1716.16 51.4500   1
  -8  -2   5 1545.70 63.9000   1
  13   0   1 -1.1800 2.22000   1
  13   0  -1 -1.9100 2.43000   1
 -13   0  -1 -0.7200 2.32000   1
 -13   0   1 4.23000 2.57000   1
  13  -1   0 1242.21 59.8500   1
 -13   1   0 1174.11 49.6500   1
  13   1   0 1327.09 53.8600   1
 -13  -1   0 1293.59 64.2100   1
   6  -6   0 1466.39 61.5600   1
  -6   6   0 1523.95 83.3100   1
  -6   6   0 1559.14 44.6200   1
  -6  -6   0 1594.87 69.7400   1
   6  -1   6 0.69000 0.83000   1
  -6   1  -6 1.27000 5.14000   1
   6  -1  -6 1.66000 1.76000   1
  -6   1  -6 2.26000 0.84000   1
  -6   1   6 3.16000 2.35000   1
  -6   1   6 2.05000 1.90000   1
  -6  -1   6 2.15000 2.95000   1
  -6  -1  -6 1.49000 3.05000   1
  -6  -1   6 6.20000 2.08000   1
   8  -5  -2 62.2400 5.25000   1
  -8   5  -2 59.1100 8.89000   1
   8  -5   2 58.6300 5.03000   1
  -8   5  -2 60.5200 6.44000   1
  -8   5   2 62.7500 6.03000   1
  -9   0  -5 2.19000 3.00000   1
   9   0  -5 -0.8300 2.18000   1
   9   0   5 0.50000 1.40000   1
  -9   0   5 2.32000 2.30000   1
  -9   0   5 3.84000 2.61000   1
  -9   0  -5 -0.5600 1.05000   1
  12  -2  -2 957.900 38.5000   1
  12  -2   2 958.260 34.9000   1
 -12   2   2 955.110 40.2400   1
 -12   2  -2 932.490 36.1800   1
   5  -2  -6 47.3600 2.84000   1
  -5   2  -6 38.7000 2.79000   1
  -5   2   6 41.6900 3.18000   1
  -5   2  -6 47.7700 5.80000   1
  -5   2   6 44.1300 5.95000   1
   5  -2   6 42.3500 2.63000   1
  -8  -5   2 69.2500 6.47000   1
  -8  -5  -2 68.6400 4.96000   1
  -5  -2   6 52.9300 3.51000   1
  -5  -2  -6 42.4100 4.81000   1
  -5  -2   6 42.3200 5.97000   1
 -12  -2  -2 959.790 34.4400   1
 -12  -2   2 929.830 38.4900   1
   2  -6  -3 1405.26 54.7200   1
   2  -6   3 1294.01 45.7100   1
   2  -6   3 1338.75 55.3600   1
  -2   6  -3 1420.11 59.0100   1
  -2   6  -3 1420.03 52.1500   1
  -2   6   3 1312.85 54.9000   1
  -2  -6  -3 1336.15 34.4000   1
  -2  -6  -3 1363.71 51.6200   1
   2   6  -3 1325.25 57.1000   1
   2   6   3 1321.68 61.6700   1
  -2  -6   3 1322.19 48.2500   1
  -2  -6   3 1325.97 53.3900   1
  10  -2   4 1566.58 55.2500   1
 -10   2   4 1573.39 68.7700   1
 -10   2  -4 1646.27 68.8400   1
  10  -2  -4 1582.36 65.1200   1
  -9   3  -4 1204.62 50.8300   1
  -9   3   4 1195.52 48.8800   1
   9  -3   4 1186.30 40.2700   1
  -9   3  -4 1143.08 42.6100   1
   9  -3  -4 1227.23 47.0400   1
 -10  -2  -4 1556.93 51.9000   1
 -10  -2   4 1588.76 79.8800   1
  -9  -3  -4 1220.74 36.5800   1
  -9  -3  -4 1073.14 32.7300   1
  -9  -3   4 1145.67 45.1600   1
   9  -4   3 1.75000 2.01000   1
  -9   4   3 -4.5700 2.61000   1
  -9   4  -3 0.84000 2.40000   1
   9  -4  -3 0.04000 2.43000   1
  -9   4  -3 0.00000 3.75000   1
  -9  -4  -3 -0.5500 1.64000   1
  -9  -4   3 -1.7400 2.32000   1
  -9  -4  -3 0.27000 1.87000   1
  10  -4   2 1293.12 50.3900   1
  10  -4  -2 1334.83 64.4400   1
 -10   4   2 1292.11 56.5400   1
 -10   4  -2 1265.68 53.4700   1
 -10  -4   2 1132.20 46.7000   1
 -10  -4  -2 1122.85 49.3200   1
 -10  -4  -2 1444.65 51.5600   1
   9  -5   0 934.320 35.6600   1
  -9   5   0 824.850 49.5300   1
   7  -3  -5 331.210 12.0500   1
   7  -3   5 319.320 9.28000   1
  -7   3  -5 327.250 16.0400   1
  -7   3   5 316.870 12.3700   1
  -7   3  -5 337.940 10.3800   1
  -7   3   5 318.710 10.6500   1
  -9  -5   0 1062.30 44.6100   1
  -7  -3   5 346.020 12.8300   1
  -7  -3  -5 329.720 6.97000   1
  -7  -3  -5 313.930 13.0000   1
  -7  -3   5 324.720 14.7200   1
  -7  -3  -5 281.440 7.93000   1
  13  -1  -1 28.4500 3.91000   1
 -13   1  -1 13.4900 5.92000   1
 -13   1   1 26.5300 6.71000   1
  13  -1   1 32.3700 3.69000   1
 -13  -1   1 30.9400 4.27000   1
 -13  -1  -1 27.7200 3.68000   1
  13   1  -1 24.4000 3.91000   1
  13   1   1 25.7100 3.54000   1
   6  -6   1 346.980 15.8000   1
  -6   6   1 366.450 7.40000   1
  -6   6   1 329.990 16.8500   1
  -6   6  -1 359.780 17.3300   1
  -6   6  -1 357.790 12.6300   1
   6  -6  -1 347.870 15.3100   1
  -5   6  -2 11.2300 7.11000   1
  -5   6   2 21.0300 4.39000   1
  -5   6  -2 25.5100 4.02000   1
   5  -6   2 28.2700 3.87000   1
   5  -6  -2 29.1900 3.81000   1
  -6  -6  -1 370.690 15.4600   1
  -6  -6   1 402.720 17.8000   1
  -5  -6   2 26.3200 4.20000   1
  -5  -6  -2 17.0400 5.64000   1
  -5  -6   2 26.3400 3.10000   1
  -3   3   6 1653.98 57.5300   1
   3  -3  -6 1598.58 53.4300   1
   3  -3   6 1570.77 51.9600   1
  -3   3  -6 1640.32 76.3900   1
  -3  -3  -6 1570.14 63.4600   1
  -3  -3   6 1557.85 66.3900   1
  -3  -3   6 1595.58 69.3300   1
  -3  -3  -6 1577.85 37.7600   1
  12   0  -3 539.930 21.3000   1
 -12   0   3 518.840 30.2400   1
 -12   0  -3 502.010 17.2700   1
  12   0   3 536.880 16.7100   1
  -7   5   3 377.040 8.47000   1
  -7   5   3 364.100 17.0000   1
   7  -5  -3 401.890 15.4500   1
  -7   5  -3 366.550 14.7100   1
   7  -5   3 399.350 14.7800   1
  -7   5  -3 370.030 15.9800   1
  -7  -5   3 398.890 16.6300   1
  -7  -5  -3 386.300 13.7000   1
  -7  -5   3 423.780 18.3600   1
  -9   1   5 238.880 10.4400   1
   9  -1  -5 237.820 9.94000   1
  -9   1  -5 221.150 18.6300   1
  -9   1   5 234.530 10.6400   1
  -9   1  -5 231.440 8.68000   1
  -9  -1  -5 227.750 6.63000   1
  -9  -1   5 235.840 10.3800   1
  -9  -1   5 222.140 11.7400   1
  -9  -1  -5 226.120 12.2100   1
 -12   3   0 35.9800 7.49000   1
  12  -3   0 39.8200 4.40000   1
 -12  -3   0 35.0900 3.86000   1
  -5   4  -5 27.4100 6.40000   1
  -5   4   5 18.3200 2.98000   1
  -5   4   5 13.5500 3.03000   1
  -5   4  -5 18.3900 2.75000   1
   5  -4  -5 15.4900 4.19000   1
   5  -4   5 16.9000 2.41000   1
  -5  -4  -5 14.3000 2.73000   1
  -5  -4   5 17.0600 3.12000   1
  -5  -4   5 20.9200 3.69000   1
  -5  -4  -5 17.0200 1.69000   1
   3  -6  -3 22.6100 5.55000   1
  -3   6  -3 27.5700 3.17000   1
  -3   6  -3 25.5100 4.31000   1
  -3   6   3 21.0500 6.11000   1
   3  -6   3 22.9800 3.96000   1
  -3  -6   3 24.8900 6.55000   1
  -3  -6  -3 24.0300 1.42000   1
  -3  -6  -3 28.2700 3.40000   1
  -3  -6   3 39.3800 3.23000   1
   3   6   3 23.3200 5.54000   1
  -5   5  -4 61.3500 5.45000   1
  -5   5  -4 73.4500 5.29000   1
   5  -5   4 55.0700 4.70000   1
  -5   5   4 70.9400 3.30000   1
   5  -5  -4 79.3200 4.78000   1
  -5   5   4 75.8500 8.10000   1
  -9   5  -1 830.410 34.8700   1
  -9   5   1 806.150 35.8800   1
   9  -5  -1 838.200 33.1300   1
   9  -5   1 782.660 31.2700   1
  -5  -5  -4 57.9500 3.61000   1
  -5  -5   4 65.3300 8.23000   1
  -5  -5   4 64.6600 5.44000   1
  -5  -5  -4 72.5300 3.52000   1
  -9  -5  -1 929.550 37.2300   1
  -9  -5   1 912.110 40.1000   1
 -11   0   4 -2.0300 2.72000   1
 -11   0  -4 -0.3900 1.63000   1
  11   0  -4 -1.5100 2.50000   1
  11   0   4 -1.8900 2.33000   1
 -12   1   3 7.96000 3.64000   1
 -12   1  -3 12.8100 2.68000   1
  12  -1   3 11.9000 2.44000   1
  12  -1  -3 12.2500 3.24000   1
 -12  -1  -3 12.4000 2.29000   1
 -12  -1   3 9.69000 3.49000   1
  12   1  -3 1.56000 3.12000   1
 -11   4   0 84.4200 7.01000   1
  11  -4   0 84.4900 6.24000   1
 -12   3   1 6.88000 2.88000   1
 -12   3  -1 -3.5900 2.65000   1
  12  -3   1 -0.7600 2.44000   1
  12  -3  -1 1.26000 2.56000   1
 -11  -4   0 75.6600 5.52000   1
 -12  -3   1 -0.6200 2.55000   1
 -12  -3  -1 1.33000 2.15000   1
   0   0   7 0.60000 0.57000   1
   0   0  -7 -3.5300 3.02000   1
   0   0   7 0.47000 2.61000   1
   0   0   7 0.74000 0.56000   1
  -7   0   6 -1.4100 1.94000   1
  -7   0  -6 10.1900 4.77000   1
  -7   0   6 0.56000 2.46000   1
  -1   0   7 -1.2300 2.47000   1
  -1   0   7 -0.1600 1.25000   1
  -1   0  -7 2.84000 2.97000   1
  -1   0   7 0.91000 1.24000   1
  13   0   2 -0.2200 2.11000   1
 -13   0  -2 3.32000 3.49000   1
  13   0  -2 1.32000 2.80000   1
 -13   0   2 0.88000 2.96000   1
  -4   3   6 16.7900 2.25000   1
   4  -3  -6 15.5400 3.15000   1
  -4   3   6 10.5500 3.74000   1
  -4   3  -6 7.93000 1.80000   1
  -4   3  -6 8.33000 4.06000   1
   4  -3   6 15.0500 1.77000   1
 -13   2   0 3.29000 2.96000   1
  13  -2   0 0.55000 2.67000   1
  -4  -3  -6 11.7500 0.78000   1
  -4  -3   6 -8.1200 5.96000   1
  -4  -3   6 13.0400 3.73000   1
  -4  -3   6 17.3600 2.31000   1
  -4  -3  -6 12.4900 2.87000   1
  -4  -3  -6 6.94000 0.68000   1
 -11   1  -4 67.0400 3.86000   1
  11  -1   4 63.0800 3.56000   1
 -11   1   4 69.9800 6.03000   1
  11  -1  -4 72.9600 7.81000   1
   8  -4   4 35.0000 3.28000   1
  -8   4   4 30.1900 2.65000   1
  -8   4  -4 39.7000 7.24000   1
  -8   4   4 38.9400 4.45000   1
   8  -4  -4 31.1500 3.96000   1
  -8   4  -4 47.2800 5.87000   1
 -13  -2   0 3.55000 2.89000   1
 -11  -1   4 81.0600 9.11000   1
 -11  -1  -4 68.1000 3.51000   1
  -8  -4   4 31.5600 3.86000   1
  -8  -4  -4 37.8000 2.70000   1
  -8  -4   4 36.6700 4.68000   1
  -8  -4   4 34.5700 4.46000   1
  -8  -4  -4 27.9900 2.38000   1
   6  -2   6 1171.07 34.5500   1
   6  -2  -6 1142.61 39.1900   1
  -6   2  -6 1178.90 54.4400   1
  -6   2  -6 1153.05 31.3400   1
  -6   2   6 1148.55 42.9500   1
  -6   2   6 1163.25 40.9000   1
  -6  -2  -6 1099.07 56.9800   1
  -6  -2   6 1087.61 46.2700   1
  -6  -2   6 1091.75 39.1900   1
 -11   4  -1 25.9200 4.16000   1
 -11   4   1 22.1100 4.66000   1
  11  -4  -1 19.3600 6.19000   1
  11  -4   1 23.8600 3.75000   1
 -11  -4   1 21.6200 3.67000   1
 -11  -4  -1 23.8200 3.29000   1
   7  -6   0 26.3100 7.22000   1
  -7   6   0 35.3600 2.07000   1
  -7   6   0 40.0500 5.29000   1
   0   1   7 30.6300 1.02000   1
   0  -1  -7 25.1400 4.79000   1
   0  -1   7 26.1300 2.24000   1
   0   1  -7 38.3400 5.39000   1
   0  -1   7 37.1700 2.14000   1
  -7  -6   0 31.7500 4.82000   1
  -2   0  -7 1303.12 57.5800   1
  -2   0   7 1245.17 38.3300   1
  -2   0   7 1183.31 49.4500   1
  -4   6   3 1303.72 55.3700   1
  -4   6  -3 1327.45 49.4900   1
   4  -6   3 1315.19 55.0900   1
   4  -6  -3 1356.97 65.3200   1
  -4   6  -3 1289.89 56.0700   1
   0  -7   0 -0.4300 0.84000   1
   0  -7   0 1.05000 2.70000   1
   0   7   0 3.73000 2.80000   1
  -4  -6  -3 1315.47 59.5400   1
  -4  -6   3 1301.63 49.3100   1
   4   6   3 1271.01 50.3500   1
  -4  -6   3 1294.34 53.0500   1
   7  -1  -6 614.040 20.4100   1
   7  -1   6 582.720 12.7300   1
  -7   1   6 589.320 26.5600   1
  -7   1  -6 587.100 13.4600   1
  -7   1   6 575.410 29.8300   1
  -7   1  -6 601.060 28.2600   1
  -7  -1   6 590.400 20.7400   1
  -7  -1  -6 575.800 26.4000   1
  -7  -1   6 567.560 24.5600   1
   1  -1   7 819.220 18.8100   1
  -1   1  -7 818.190 37.8400   1
   1  -1   7 816.500 18.9000   1
   1  -1   7 851.040 34.8600   1
  -1   1   7 808.800 19.8600   1
  -1  -1   7 809.730 23.1500   1
   1   1  -7 843.700 38.7700   1
   1   1   7 839.590 32.7200   1
  -1  -1  -7 833.260 35.3600   1
  -1  -1   7 812.100 20.3500   1
   1  -7   0 294.890 19.4100   1
  -1   7   0 264.730 15.1300   1
  -1  -7   0 274.280 13.1300   1
  -1  -7   0 269.840 6.60000   1
 -13   1   2 1286.12 56.6600   1
  13  -1   2 1267.00 47.8400   1
  13  -1  -2 1245.52 50.8100   1
 -13   1  -2 1178.46 47.9000   1
 -13  -1  -2 1093.70 55.8800   1
 -13  -1   2 1222.46 54.2800   1
  13   1   2 1317.89 48.3000   1
  13   1  -2 1285.89 53.3500   1
   6  -6   2 1506.28 63.1300   1
   6  -6  -2 1498.88 63.9300   1
  -6   6  -2 1555.24 56.0300   1
  -6   6   2 1457.65 32.7800   1
  -6   6  -2 1488.68 68.4500   1
  -6   6   2 1477.79 83.8900   1
  -6   6   2 1589.92 35.0700   1
  13  -2   1 2.20000 2.47000   1
 -13   2   1 -5.4100 2.95000   1
 -13   2  -1 -1.2700 2.63000   1
  13  -2  -1 -0.8800 2.82000   1
  -6  -6   2 1654.30 66.1900   1
  -6  -6   2 1641.29 75.1000   1
  -6  -6  -2 1583.49 65.8400   1
 -13  -2  -1 -0.7100 2.49000   1
 -13  -2   1 3.79000 2.84000   1
   0  -5  -5 122.520 5.87000   1
   0  -5  -5 117.340 7.48000   1
   0   5   5 120.230 8.02000   1
   0  -5   5 128.870 10.1400   1
 -11   3  -3 1036.51 41.0000   1
 -11   3   3 1045.21 45.5700   1
  11  -3   3 1060.41 37.9100   1
  11  -3  -3 1043.77 42.2100   1
 -11  -3   3 990.070 50.8700   1
 -11  -3  -3 948.040 37.4700   1
  -1   5   5 1182.37 50.4500   1
  -1   5  -5 1193.36 58.2400   1
   1  -5   5 1213.24 55.0600   1
   1  -5  -5 1214.26 41.2500   1
  -1  -5   5 1188.99 49.5000   1
   1   5   5 1213.34 41.9100   1
  -1  -5   5 1230.99 56.5100   1
  -1  -5  -5 1234.30 37.1000   1
  -1  -5  -5 1216.82 47.3800   1
  -9   2  -5 15.4200 2.25000   1
  -9   2  -5 22.3400 4.36000   1
  -9   2   5 15.0600 3.10000   1
   9  -2  -5 17.4800 3.14000   1
   9  -2   5 14.9200 2.80000   1
  -9   2   5 9.76000 3.31000   1
  -9  -2  -5 10.8900 1.38000   1
  -9  -2  -5 15.1300 1.39000   1
  -9  -2   5 9.23000 5.12000   1
  -9  -2   5 14.7800 3.89000   1
  -7   6   1 47.8000 5.63000   1
  -7   6   1 43.2200 2.56000   1
  -7   6  -1 41.0100 8.72000   1
  -7   6  -1 37.1700 2.81000   1
   7  -6   1 46.3900 4.70000   1
   7  -6  -1 42.1100 4.96000   1
  -6   4  -5 197.530 11.1100   1
  -6   4   5 181.210 8.74000   1
  -6   4  -5 187.370 7.96000   1
   6  -4  -5 205.070 8.16000   1
  -6   4   5 192.050 6.41000   1
   6  -4   5 174.280 10.1400   1
  -7  -6   1 48.2900 5.83000   1
  -7  -6  -1 46.8500 5.40000   1
  -6  -4  -5 191.020 7.51000   1
  -6  -4   5 182.550 10.3400   1
  -6  -4   5 212.140 10.1800   1
  -6  -4  -5 188.810 8.30000   1
  -2   1   7 25.5200 1.67000   1
   2  -1   7 29.3700 4.34000   1
   2  -1   7 29.9500 1.19000   1
   2  -1   7 27.0000 1.16000   1
   2   1   7 33.5100 3.96000   1
  -2  -1   7 25.6300 1.86000   1
  -2  -1  -7 25.2500 4.57000   1
  -2  -1   7 24.1600 1.92000   1
  -2  -1   7 28.7000 4.33000   1
   0  -7  -1 38.3500 5.66000   1
   0  -7   1 50.4900 2.21000   1
   0  -7   1 53.6600 5.50000   1
   0   7   1 40.4300 6.37000   1
   0   7  -1 52.9900 6.03000   1
   2  -7   0 67.8200 5.99000   1
  -2   7   0 60.5500 6.60000   1
  -2  -7   0 63.2600 3.20000   1
  -2  -7   0 56.7600 5.94000   1
   6  -5   4 15.5800 3.11000   1
  -6   5  -4 21.1900 3.62000   1
  -6   5  -4 16.9800 3.47000   1
   6  -5  -4 19.1400 3.37000   1
  -6   5   4 15.5200 2.27000   1
  -6   5   4 19.1700 3.59000   1
  -6  -5   4 24.6000 4.18000   1
  -6  -5   4 20.8300 3.94000   1
  -6  -5  -4 20.8400 2.54000   1
   9  -5  -2 1143.55 46.0700   1
  -9   5  -2 1126.49 42.0900   1
  -9   5  -2 1117.63 48.2900   1
  -9   5   2 1116.69 50.3500   1
   9  -5   2 1088.08 43.5000   1
  -9  -5  -2 1241.94 60.8300   1
  -9  -5   2 1259.40 56.9000   1
   8  -3   5 8.30000 1.86000   1
  -8   3   5 10.2700 2.30000   1
  -8   3  -5 6.64000 2.20000   1
  -8   3  -5 8.74000 5.74000   1
  -8   3   5 7.44000 2.96000   1
   8  -3  -5 9.81000 4.10000   1
   1  -7   1 1074.19 27.6500   1
   1  -7   1 1073.96 45.5000   1
  -1   7  -1 1063.55 63.2400   1
  -1   7   1 1050.34 59.8800   1
   1  -7  -1 1043.80 44.0800   1
  -1  -7   1 1094.21 30.2000   1
   1   7   1 1064.60 47.6600   1
   1   7  -1 1061.06 48.4600   1
  -1  -7   1 1054.61 57.3000   1
  -1  -7  -1 1108.00 56.8500   1
  -3   0  -7 -2.2100 3.07000   1
  -3   0   7 0.77000 1.81000   1
  -8  -3  -5 5.03000 1.97000   1
  -8  -3  -5 2.04000 2.94000   1
  -8  -3   5 6.54000 4.23000   1
  -8  -3   5 6.41000 3.26000   1
  -8  -3  -5 6.36000 1.86000   1
   2  -5  -5 32.9000 3.16000   1
  -2   5  -5 26.5400 4.88000   1
  -2   5   5 34.6100 3.38000   1
  -2   5  -5 39.6000 3.92000   1
  -2  -5   5 24.5600 5.34000   1
  -2  -5  -5 22.2900 3.82000   1
  -2  -5  -5 21.9600 2.33000   1
   2   5   5 22.2500 3.88000   1
  -2  -5   5 31.5800 3.99000   1
  -8   5  -3 14.2400 5.69000   1
  -8   5   3 16.1800 4.05000   1
   8  -5  -3 17.3000 3.50000   1
   8  -5   3 16.2800 3.17000   1
  -8   5  -3 7.78000 5.00000   1
  12  -2  -3 574.550 23.8300   1
 -12   2  -3 563.920 21.1800   1
  12  -2   3 597.300 20.6000   1
 -12   2   3 593.610 26.1400   1
  -8  -5  -3 19.6900 3.04000   1
  -8  -5   3 17.9900 4.26000   1
 -12  -2   3 558.180 24.1200   1
 -12  -2  -3 561.000 19.1700   1
 -10   0  -5 162.570 11.6300   1
  10   0  -5 184.910 8.99000   1
  10   0   5 198.590 6.71000   1
 -10   0  -5 166.060 7.22000   1
 -10   0   5 201.360 9.71000   1
 -12   3  -2 6.14000 3.23000   1
 -12   3   2 8.77000 3.78000   1
  12  -3   2 8.59000 4.21000   1
  12  -3  -2 6.72000 3.35000   1
  -5   3   6 62.0000 4.17000   1
  -5   3  -6 85.3600 7.01000   1
   5  -3   6 63.0700 4.51000   1
  -5   3  -6 63.6100 3.30000   1
   5  -3  -6 67.3000 3.91000   1
  -5   3   6 75.2700 6.37000   1
  -5  -3  -6 61.1300 1.44000   1
  -5  -3   6 60.5300 4.37000   1
  -5  -3  -6 58.0500 1.27000   1
  -5  -3   6 58.4600 6.04000   1
  -5  -3  -6 69.7700 5.03000   1
  -5  -3   6 59.4700 6.47000   1
 -12  -3  -2 2.97000 3.68000   1
 -12  -3   2 7.79000 3.12000   1
 -10   3  -4 33.5800 3.43000   1
 -10   3   4 27.9600 4.50000   1
  10  -3   4 28.2500 3.08000   1
 -10   3  -4 31.8500 4.85000   1
  10  -3  -4 30.5000 4.07000   1
 -10  -3  -4 33.9200 3.99000   1
 -10  -3  -4 24.8100 2.42000   1
 -10  -3   4 26.4400 4.24000   1
   2  -7  -1 10.5100 3.24000   1
  -2   7  -1 -0.3200 3.87000   1
  -2   7   1 2.06000 3.58000   1
   2  -7   1 8.45000 3.36000   1
  -2  -7   1 7.08000 1.53000   1
  -2  -7  -1 5.24000 3.17000   1
  -2  -7   1 -4.0000 3.64000   1
   2   7   1 6.40000 3.39000   1
   2   7  -1 9.88000 3.45000   1
  -2  -7  -1 5.50000 0.70000   1
  10  -4   3 174.410 12.0300   1
  10  -4  -3 165.740 9.51000   1
 -10   4  -3 177.550 9.27000   1
 -10   4  -3 179.490 9.51000   1
 -10   4   3 182.120 15.8700   1
 -10  -4  -3 211.330 7.92000   1
 -10  -4  -3 165.650 6.90000   1
 -10  -4   3 160.700 9.54000   1
   0   4  -6 1355.53 63.2500   1
   0  -4   6 1360.67 48.5800   1
   0  -4  -6 1328.03 48.6400   1
   0  -4   6 1326.82 56.8000   1
   0  -4  -6 1303.98 40.1400   1
   0   4   6 1321.40 40.9600   1
 -10   5   0 52.5700 6.12000   1
  10  -5   0 43.2700 7.83000   1
  -3   1   7 134.920 4.26000   1
   3  -1   7 149.280 9.03000   1
  -3  -1  -7 132.650 9.09000   1
  -3  -1   7 134.970 4.65000   1
  -3  -1   7 134.520 8.49000   1
  -3  -1   7 132.120 4.64000   1
 -10  -5   0 61.4100 6.04000   1
  -5   6  -3 19.6200 6.85000   1
  -5   6  -3 23.2900 4.99000   1
   5  -6   3 25.4800 3.69000   1
   5  -6  -3 15.2400 3.78000   1
  -5   6   3 22.4600 4.23000   1
   3  -7   0 1926.50 88.8700   1
  -3   7   0 1920.69 112.940   1
  -3  -7   0 1929.47 68.7000   1
  -3  -7   0 1920.69 103.040   1
   3   7   0 1824.14 88.0300   1
  -5  -6   3 26.8500 4.10000   1
  -5  -6   3 24.0900 3.51000   1
  -5  -6  -3 14.7800 5.50000   1
  11  -2  -4 1.98000 2.77000   1
  11  -2   4 4.72000 2.95000   1
 -11   2  -4 4.43000 2.23000   1
 -11   2   4 2.93000 3.13000   1
   1  -4  -6 53.7500 6.00000   1
   1  -4  -6 56.3900 2.85000   1
   1  -4   6 53.5200 3.74000   1
  -1   4   6 62.9000 3.53000   1
  -1   4  -6 56.9400 6.63000   1
  -1   4   6 49.7500 4.76000   1
  -1  -4   6 64.2100 4.06000   1
  -1  -4   6 49.3600 5.62000   1
  -1  -4  -6 62.6800 4.04000   1
   1   4   6 49.1100 2.58000   1
   1   4  -6 57.7100 6.82000   1
  -1  -4  -6 56.6400 2.36000   1
 -11  -2  -4 3.38000 1.73000   1
 -11  -2   4 1.36000 3.01000   1
 -14   0   0 305.200 20.9200   1
  14   0   0 306.420 18.9800   1
   0  -6   4 1199.84 48.8800   1
   0  -6  -4 1285.61 48.3900   1
   0  -6   4 1274.61 47.3700   1
   0   6   4 1214.79 47.9400   1
   0   6  -4 1213.90 52.5200   1
 -11   4   2 5.91000 5.67000   1
  11  -4  -2 4.48000 3.39000   1
 -11   4  -2 6.74000 3.34000   1
  11  -4   2 13.9300 4.41000   1
 -10   1   5 3.13000 3.04000   1
  10  -1   5 6.37000 1.51000   1
 -10   1  -5 4.62000 2.65000   1
 -10   1  -5 1.71000 3.81000   1
  10  -1  -5 6.36000 2.61000   1
 -10  -1   5 1.84000 4.62000   1
 -10  -1  -5 5.54000 1.99000   1
 -11  -4  -2 0.83000 2.18000   1
 -11  -4  -2 4.82000 2.65000   1
 -11  -4   2 2.17000 2.84000   1
  -3   5  -5 97.8300 6.40000   1
  -3   5   5 104.540 5.81000   1
   3  -5   5 101.520 8.65000   1
  -3   5  -5 112.030 7.68000   1
   3  -5  -5 101.600 5.48000   1
  -3   5   5 107.540 4.88000   1
  -3  -5   5 88.9500 6.76000   1
   3   5   5 99.1600 4.43000   1
  -3  -5   5 92.0500 9.17000   1
  -3  -5  -5 99.8900 6.49000   1
  -3  -5  -5 103.980 6.43000   1
   0  -2   7 -0.0400 1.19000   1
   0  -2  -7 5.90000 2.69000   1
   0   2  -7 2.97000 3.56000   1
   0   2   7 0.10000 0.85000   1
   0  -2   7 -1.6100 1.75000   1
   0   2   7 2.40000 2.36000   1
   1  -6   4 2.40000 2.62000   1
   1  -6   4 1.73000 2.34000   1
  -1   6   4 1.64000 2.48000   1
  -1   6  -4 8.12000 2.74000   1
   1  -6  -4 1.89000 2.34000   1
  -1   6  -4 -12.540 4.87000   1
  -1  -6  -4 -0.2100 3.70000   1
  -1  -6  -4 3.68000 0.79000   1
  -1  -6   4 7.26000 2.43000   1
  -1  -6   4 1.08000 2.65000   1
   1   6  -4 1.88000 3.05000   1
   1   6   4 -1.6500 2.53000   1
  -8   0   6 49.9000 5.95000   1
  -8   0  -6 33.6800 5.60000   1
  -8   0  -6 37.0100 0.90000   1
  -8   0   6 31.1600 4.49000   1
   7  -2   6 1.87000 1.09000   1
   7  -2  -6 -0.2100 2.01000   1
  -7   2   6 1.55000 2.18000   1
  -7   2  -6 0.57000 1.78000   1
  -7   2   6 2.18000 2.25000   1
  -7   2  -6 3.34000 5.43000   1
  -7  -2   6 -1.4100 2.14000   1
  -7  -2   6 -0.9500 2.98000   1
  -7  -2  -6 1.14000 2.89000   1
  -4   0  -7 475.420 30.3500   1
  -4   0   7 428.900 12.1700   1
  -1   2   7 4.47000 1.60000   1
   1  -2   7 4.88000 1.14000   1
   1  -2  -7 2.13000 3.02000   1
   1  -2   7 3.80000 1.26000   1
   1  -2  -7 4.72000 0.92000   1
   1  -2   7 5.82000 3.32000   1
  -1   2   7 6.78000 2.76000   1
   1   2   7 3.01000 2.86000   1
   1   2  -7 5.66000 4.01000   1
  -1  -2  -7 3.35000 3.09000   1
  -1  -2   7 7.69000 2.43000   1
  -1  -2   7 7.36000 2.31000   1
 -10   5   1 40.2000 5.97000   1
  10  -5   1 45.4100 4.83000   1
 -10   5  -1 43.8900 5.54000   1
  10  -5  -1 38.4500 5.29000   1
   2  -4  -6 344.700 13.5000   1
  -2   4   6 338.060 10.8800   1
  -2   4   6 334.350 10.7000   1
  -2  -4   6 332.010 12.1000   1
  -2  -4  -6 361.390 10.4400   1
  -2  -4   6 326.850 15.4700   1
  -2  -4  -6 362.830 17.6300   1
   2   4   6 331.170 7.99000   1
 -10  -5  -1 34.1900 4.59000   1
 -10  -5   1 35.9100 8.15000   1
 -13   2   2 4.08000 3.37000   1
 -13   2  -2 2.46000 2.77000   1
  13  -2  -2 -0.9600 4.68000   1
  13  -2   2 3.73000 3.84000   1
  -3   7   1 145.590 9.89000   1
   3  -7   1 149.520 9.45000   1
   3  -7  -1 152.630 9.04000   1
  -3   7  -1 158.330 10.2500   1
 -13  -2   2 6.11000 3.48000   1
 -13  -2  -2 6.90000 2.68000   1
   3   7  -1 158.870 10.6300   1
   3   7   1 143.790 9.58000   1
  -3  -7   1 141.590 7.29000   1
  -3  -7  -1 158.040 3.62000   1
  -3  -7   1 152.010 9.22000   1
  -3  -7  -1 161.010 8.80000   1
  14   0   1 1021.96 49.6200   1
  14   0  -1 1083.74 55.5400   1
 -14   0  -1 1019.50 41.7200   1
 -14   0   1 943.050 42.8700   1
  14  -1   0 8.04000 3.22000   1
 -14   1   0 12.4600 3.70000   1
 -14  -1   0 5.39000 3.52000   1
  14   1   0 17.8100 3.46000   1
   2  -6  -4 567.810 20.7700   1
   2  -6   4 557.790 20.0400   1
   2  -6   4 565.450 22.4000   1
  -2   6   4 549.570 21.8000   1
  -2   6  -4 568.420 22.4700   1
  -2   6  -4 562.720 23.5700   1
  -2  -6   4 519.610 21.5000   1
  -2  -6  -4 543.350 25.3900   1
  -2  -6   4 560.740 20.4600   1
  -2  -6  -4 554.230 12.1600   1
   2   6   4 534.830 26.4800   1
   7  -6  -2 22.8400 4.31000   1
  -7   6  -2 34.4200 3.20000   1
  -7   6  -2 29.7600 4.94000   1
  -7   6   2 29.6100 5.03000   1
   7  -6   2 26.3200 4.24000   1
  -8   6   0 -2.5600 3.41000   1
  -8   6   0 1.93000 1.37000   1
   8  -6   0 -1.2800 2.97000   1
  -7  -6   2 31.8400 5.13000   1
  -7  -6  -2 31.0500 4.10000   1
  -8  -6   0 4.65000 3.21000   1
   9  -4   4 15.6000 2.80000   1
  -9   4  -4 17.7800 3.26000   1
  -9   4  -4 9.03000 3.84000   1
  -9   4   4 13.3400 3.84000   1
   9  -4  -4 13.7600 5.26000   1
   0  -7   2 1.10000 2.25000   1
   0  -7  -2 1.74000 2.57000   1
   0  -7   2 1.40000 2.88000   1
   0   7   2 -3.5400 2.86000   1
   0   7  -2 -4.7700 3.17000   1
   2  -2  -7 1065.02 44.7400   1
   2  -2   7 1021.40 29.8400   1
   2  -2   7 1041.28 45.2200   1
   2  -2  -7 1083.25 32.2000   1
  -2   2   7 980.720 38.6000   1
  -2   2   7 1040.67 32.4900   1
   2   2  -7 1055.40 51.6100   1
  -2  -2   7 981.980 30.0000   1
  -2  -2   7 1022.31 31.1100   1
  -2  -2  -7 1024.32 43.5200   1
  -9  -4  -4 9.87000 2.08000   1
  -9  -4  -4 18.3700 2.29000   1
  -9  -4   4 13.2700 5.24000   1
   8  -1   6 62.5000 2.78000   1
  -8   1   6 56.7900 5.33000   1
  -8   1  -6 67.9400 3.01000   1
  -8   1   6 60.6100 7.45000   1
  -8   1  -6 69.9000 7.46000   1
   8  -1  -6 65.3700 4.78000   1
  -8  -1  -6 57.8600 10.8200   1
  -8  -1   6 60.8100 6.43000   1
  -8  -1   6 91.1600 7.89000   1
  -4   1  -7 8.91000 4.05000   1
  -4   1   7 6.59000 1.81000   1
  -4   1   7 11.7500 2.98000   1
  -4  -1   7 5.59000 1.84000   1
  -4  -1  -7 6.03000 3.70000   1
   1  -7   2 717.730 20.6900   1
  -1   7   2 744.190 32.1500   1
  -1   7  -2 767.340 34.5200   1
   1  -7  -2 769.530 31.1900   1
   1  -7   2 763.240 31.5400   1
  -1  -7   2 758.030 32.7600   1
   1   7  -2 757.360 46.6700   1
  -1  -7  -2 767.980 31.4300   1
   1   7   2 779.620 32.7100   1
  -1  -7   2 765.940 22.7900   1
   4  -7   0 19.7200 4.02000   1
  -4   7   0 8.91000 4.94000   1
  13   0  -3 1.30000 2.95000   1
 -13   0   3 4.81000 3.23000   1
  13   0   3 -0.7400 3.22000   1
 -13   0  -3 -0.2000 3.39000   1
   4   7   0 18.6100 3.99000   1
  -4  -7   0 13.0600 2.76000   1
  -4  -7   0 2.57000 4.13000   1
  -7   4  -5 11.4500 3.92000   1
  -7   4   5 13.0700 4.86000   1
  -7   4  -5 16.5900 2.79000   1
   7  -4  -5 15.3300 4.52000   1
  -7   4   5 7.32000 2.06000   1
   7  -4   5 11.2900 2.38000   1
  -7  -4  -5 12.0400 1.70000   1
  -7  -4   5 18.4500 3.27000   1
  -7  -4   5 16.6900 5.56000   1
  -7  -4   5 15.6400 3.74000   1
  -7  -4  -5 14.5700 2.94000   1
  -7  -4  -5 9.89000 1.50000   1
 -13   3   0 1479.77 66.4500   1
  13  -3   0 1369.25 73.5600   1
 -13  -3   0 1333.55 65.7200   1
 -14   1   1 10.2200 3.48000   1
  14  -1   1 4.39000 2.69000   1
 -14   1  -1 3.73000 4.66000   1
  14  -1  -1 3.06000 3.07000   1
 -12   0   4 310.090 23.6000   1
 -12   0  -4 325.530 15.6900   1
  12   0   4 352.280 11.2000   1
  12   0  -4 350.880 15.8000   1
  -7   5   4 902.640 38.9400   1
  -7   5   4 885.610 27.8900   1
   7  -5  -4 927.110 35.9700   1
   7  -5   4 903.090 33.9800   1
  -7   5  -4 954.630 37.5800   1
  -7   5  -4 972.080 39.0000   1
  14   1  -1 6.60000 3.20000   1
 -14  -1  -1 7.27000 3.08000   1
  14   1   1 6.58000 2.77000   1
 -14  -1   1 2.02000 5.20000   1
   3  -4   6 7.98000 2.21000   1
  -3   4  -6 6.39000 3.78000   1
   3  -4  -6 8.84000 2.03000   1
  -3   4   6 11.0600 2.28000   1
  -3   4   6 11.3800 2.18000   1
  -7  -5   4 1023.88 42.7300   1
  -7  -5  -4 947.450 31.5600   1
  -7  -5   4 913.840 39.3100   1
  -3  -4   6 -13.080 5.77000   1
  -3  -4  -6 5.87000 1.19000   1
  -3  -4  -6 11.2600 2.55000   1
  -3  -4   6 11.6700 2.59000   1
  -4   5  -5 44.6000 4.33000   1
  -4   5  -5 33.4900 5.23000   1
  -4   5   5 47.5900 4.30000   1
  -4   5   5 38.5300 2.19000   1
   4  -5   5 40.9600 3.92000   1
   4  -5  -5 46.9100 5.93000   1
  -6   3   6 13.3200 4.08000   1
   6  -3   6 12.5300 1.85000   1
  -6   3  -6 11.6600 3.12000   1
  -6   3  -6 15.0900 4.30000   1
  -6   3   6 9.41000 4.04000   1
   6  -3  -6 12.0700 2.50000   1
  -4  -5   5 34.0800 4.66000   1
  -4  -5  -5 38.3500 2.99000   1
  -4  -5   5 36.2700 4.24000   1
  -4  -5  -5 33.6700 2.73000   1
  -6  -3   6 8.25000 4.07000   1
  -6  -3   6 16.8000 2.99000   1
  -6  -3  -6 13.9300 5.44000   1
  -6  -3   6 15.7900 3.23000   1
   8  -6  -1 1317.80 57.9300   1
   8  -6   1 1397.68 59.3100   1
  -8   6  -1 1254.53 61.1900   1
  -8   6  -1 1396.15 47.5000   1
  -8   6   1 1346.51 64.1400   1
 -12   4   0 847.550 39.3200   1
  12  -4   0 897.370 36.4000   1
  -8  -6  -1 1465.84 65.2400   1
  -8  -6   1 1540.62 70.2300   1
 -12  -4   0 774.870 38.6700   1
  -2   7   2 -2.1700 5.48000   1
  -2   7  -2 -10.140 4.17000   1
   2  -7  -2 2.52000 3.22000   1
   2   7   2 7.14000 2.95000   1
  -2  -7  -2 -9.6700 4.55000   1
  -2  -7   2 0.99000 2.69000   1
   2   7  -2 -0.5700 3.45000   1
   3  -6  -4 34.4000 3.89000   1
  -3   6   4 31.2000 6.51000   1
  -3   6  -4 36.8400 4.22000   1
  -3   6  -4 24.2200 4.54000   1
   3  -6   4 27.7100 3.90000   1
   3  -6   4 33.5000 3.63000   1
   3   6   4 28.7900 5.49000   1
  -3  -6   4 15.5000 6.62000   1
  -3  -6   4 34.1600 3.94000   1
  -3  -6  -4 27.7000 2.86000   1
  -3  -6  -4 30.2300 5.23000   1
  -4   7  -1 2.64000 1.66000   1
  -4   7  -1 -5.0600 3.42000   1
  -4   7   1 -1.5200 3.18000   1
   4  -7   1 -2.6200 4.67000   1
   4  -7  -1 -3.2800 4.38000   1
  13  -1  -3 118.760 12.3000   1
  13  -1   3 139.630 9.45000   1
 -13   1  -3 125.330 6.80000   1
 -13   1   3 125.220 9.27000   1
  -4  -7  -1 -8.1700 3.04000   1
  -4  -7   1 -2.7200 3.13000   1
   4   7   1 6.24000 3.07000   1
  -4  -7   1 3.91000 1.71000   1
 -13  -1   3 115.170 8.47000   1
 -13  -1  -3 117.860 8.98000   1
   6  -6   3 301.140 13.4600   1
  -6   6  -3 330.690 17.3400   1
  -6   6  -3 318.960 15.5100   1
   6  -6  -3 306.110 14.0300   1
  -6   6   3 299.760 15.6400   1
  -3   2   7 14.3900 1.66000   1
  -3   2  -7 11.0900 4.46000   1
   3  -2  -7 9.43000 1.60000   1
   3  -2   7 7.87000 1.13000   1
  -3  -2   7 5.39000 3.86000   1
  -3  -2   7 11.0500 3.04000   1
  -3  -2   7 13.7000 3.17000   1
  -3  -2  -7 5.16000 3.50000   1
  -6  -6  -3 333.910 12.7500   1
  -6  -6   3 308.870 13.8700   1
  -6  -6   3 331.060 22.3600   1
  13  -3  -1 17.3800 3.98000   1
 -13   3  -1 15.8000 4.21000   1
 -13   3   1 21.9400 4.61000   1
  13  -3   1 23.5300 3.58000   1
 -13  -3  -1 22.1500 3.44000   1
 -13  -3   1 18.1800 4.08000   1
  -5   0   7 1.01000 2.72000   1
  -5   0   7 -1.5100 1.66000   1
  -5   0  -7 -1.8800 3.45000   1
  12  -1   4 45.6400 5.09000   1
  12  -1  -4 42.3800 4.86000   1
 -12   1  -4 46.1000 3.68000   1
 -12   1   4 45.4200 5.59000   1
 -12  -1  -4 41.1500 5.03000   1
 -12  -1   4 44.2600 5.26000   1
  10  -2   5 248.470 11.0500   1
 -10   2  -5 300.590 15.6100   1
 -10   2   5 264.510 12.9100   1
  10  -2  -5 291.830 17.1000   1
 -10   2  -5 264.360 12.9300   1
   9  -3  -5 248.240 11.4200   1
  -9   3  -5 237.740 13.3100   1
  -9   3   5 254.740 12.3400   1
  -9   3   5 265.450 14.3900   1
  -9   3  -5 213.810 14.3000   1
   9  -3   5 255.860 8.53000   1
 -10  -2  -5 280.730 7.18000   1
 -10  -2  -5 288.120 7.23000   1
 -10  -2   5 239.430 12.9500   1
  -9  -3  -5 224.210 8.78000   1
  -9  -3  -5 239.950 8.96000   1
  -9  -3   5 244.520 11.7500   1
  -9  -3   5 246.440 13.6600   1
  12  -4   1 764.100 39.1700   1
 -12   4   1 721.030 34.0400   1
 -12   4  -1 714.310 32.8300   1
  12  -4  -1 730.400 31.0400   1
 -12  -4  -1 628.940 24.4100   1
 -12  -4   1 655.310 34.3400   1
  -9   5  -3 354.160 17.1000   1
  -9   5  -3 356.020 15.6900   1
   9  -5   3 342.230 14.4100   1
   9  -5  -3 376.680 16.0300   1
  -9   5   3 373.670 26.0700   1
  -9  -5  -3 375.090 20.3600   1
  -9  -5   3 391.860 20.2100   1
  10  -5  -2 61.8100 9.46000   1
 -10   5  -2 70.7200 5.03000   1
 -10   5   2 69.7600 7.07000   1
  10  -5   2 55.7300 5.36000   1
 -10   5  -2 61.7600 10.1700   1
 -10  -5  -2 78.1200 5.83000   1
 -10  -5   2 75.5800 7.56000   1
  -3   7  -2 868.770 26.5100   1
  -3   7  -2 800.150 38.1200   1
  -3   7   2 785.990 36.9900   1
   3  -7  -2 805.210 45.0800   1
   3  -7   2 819.960 35.1800   1
  -3  -7   2 803.110 25.8200   1
  -3  -7  -2 797.360 31.8300   1
   3   7   2 791.950 33.3600   1
   3   7  -2 792.560 36.6400   1
  -3  -7   2 796.270 33.9900   1
   4  -4   6 574.820 18.3100   1
   4  -4  -6 571.810 23.8800   1
   4  -4   6 581.500 24.9700   1
  -4   4  -6 568.500 24.9700   1
  -4   4   6 575.770 20.3000   1
  -4   4   6 583.430 18.2500   1
  -4   4  -6 617.160 29.0000   1
  -4  -4   6 560.870 25.1800   1
  -4  -4  -6 570.430 21.1900   1
  -4  -4   6 578.310 21.1200   1
  -4  -4  -6 551.750 12.5100   1
 -14   0  -2 220.290 15.4300   1
 -14   0   2 179.440 12.9900   1
  14   0  -2 231.370 12.0000   1
  14   0   2 248.640 15.0300   1
  -5   1   7 1064.46 44.0300   1
  -5   1   7 1119.27 36.9300   1
  -5   1  -7 1119.46 53.4400   1
  -5  -1   7 1098.45 44.2700   1
  -5  -1   7 1075.42 46.8200   1
  -5  -1  -7 1072.06 63.4000   1
 -14   2   0 359.470 18.0500   1
  14  -2   0 396.620 17.1700   1
 -14  -2   0 365.170 17.3700   1
  -5   7   0 54.2500 2.05000   1
   5  -7   0 57.3300 5.94000   1
  -5   7   0 61.0300 6.70000   1
  -5  -7   0 50.5200 5.45000   1
 -12   3   3 5.12000 5.32000   1
  12  -3   3 4.25000 3.84000   1
  12  -3  -3 4.30000 4.81000   1
 -12   3  -3 1.41000 2.79000   1
 -12  -3  -3 2.67000 2.09000   1
 -12  -3   3 1.58000 3.09000   1
  -4   6  -4 693.970 30.1500   1
  -4   6  -4 692.870 27.5700   1
  -4   6   4 669.790 37.5900   1
   4  -6  -4 737.190 35.7400   1
   4  -6   4 651.780 26.5800   1
  -4  -6   4 677.130 27.7300   1
  -4  -6  -4 682.730 18.7000   1
  -4  -6  -4 705.180 24.3700   1
   4   6   4 664.070 24.4800   1
  -4  -6   4 689.630 27.2300   1
  -5   5  -5 1002.30 45.2900   1
   5  -5  -5 1009.35 38.7000   1
   5  -5   5 1029.75 38.1600   1
  -5   5   5 1045.94 33.8400   1
  -5   5  -5 990.160 40.1400   1
  -5   5   5 1012.56 52.4400   1
  -8   2  -6 13.0400 1.79000   1
  -8   2   6 19.6600 4.97000   1
  -8   2  -6 12.4100 4.68000   1
   8  -2   6 15.8200 1.63000   1
  -8   2   6 20.0400 3.27000   1
   8  -2  -6 19.1200 2.98000   1
  -8  -2   6 10.6100 4.38000   1
  -8  -2  -6 20.7300 4.14000   1
  -8  -2   6 24.1600 3.47000   1
  -5  -5   5 902.520 52.1800   1
  -5  -5  -5 974.350 30.2400   1
  -5  -5  -5 965.190 33.6600   1
  -5  -5   5 1000.71 39.6500   1
  -4   2   7 431.890 12.8200   1
  -4   2  -7 429.300 23.5100   1
   4  -2   7 428.460 10.8900   1
   4  -2  -7 444.430 16.1300   1
  -4  -2   7 416.810 20.3300   1
  -4  -2  -7 416.560 19.7000   1
  -4  -2   7 403.840 12.9800   1
  -4  -2   7 441.550 18.6800   1
  11   0  -5 -0.8300 2.56000   1
  11   0   5 1.29000 1.94000   1
 -11   0   5 4.19000 4.22000   1
 -11   0  -5 -1.1200 1.38000   1
 -14   1   2 30.6700 7.73000   1
  14  -1  -2 20.5400 4.62000   1
 -14   1  -2 20.9200 3.89000   1
  14  -1   2 32.1400 3.69000   1
  11  -3  -4 38.0000 4.83000   1
 -11   3  -4 41.0700 6.48000   1
 -11   3   4 40.8700 8.55000   1
 -11   3  -4 37.4500 5.72000   1
  11  -3   4 44.9200 3.70000   1
 -14  -1   2 39.1400 7.99000   1
  14   1  -2 28.9300 4.98000   1
  14   1   2 31.2200 4.02000   1
 -14  -1  -2 31.4400 4.04000   1
 -14   2  -1 963.430 42.1300   1
  14  -2   1 998.390 40.9400   1
  14  -2  -1 1038.60 54.4000   1
 -14   2   1 953.940 45.1800   1
 -11  -3  -4 45.0600 3.14000   1
 -11  -3  -4 26.0100 4.81000   1
 -11  -3   4 38.0900 5.15000   1
  -9   0   6 2.90000 3.65000   1
  -9   0  -6 -7.6100 5.34000   1
  -9   0   6 -0.5700 2.74000   1
  -9   0  -6 -0.0900 1.17000   1
 -14  -2   1 1002.18 44.0400   1
 -14  -2  -1 952.050 39.8300   1
  -5   7  -1 1265.26 61.1100   1
  -5   7   1 1222.14 59.2600   1
  -5   7  -1 1336.83 39.2900   1
   5  -7  -1 1320.23 57.5300   1
   5  -7   1 1221.72 56.8800   1
 -11   4  -3 5.84000 3.24000   1
 -11   4   3 1.33000 3.39000   1
  11  -4   3 8.75000 3.88000   1
 -11   4  -3 2.06000 3.06000   1
  11  -4  -3 2.83000 3.07000   1
  -5  -7  -1 1304.69 55.2100   1
  -5  -7   1 1349.14 47.1500   1
  -5  -7   1 1249.19 57.3700   1
 -11  -4  -3 5.99000 2.16000   1
 -11  -4  -3 0.28000 3.87000   1
 -11  -4   3 7.01000 3.17000   1
  -8   6   2 5.53000 6.89000   1
  -8   6  -2 15.3900 2.84000   1
   8  -6  -2 20.6600 5.98000   1
   8  -6   2 19.0800 5.77000   1
  -8   6  -2 15.8000 4.36000   1
 -11   5   0 196.410 13.7800   1
  11  -5   0 233.240 12.2100   1
  -8  -6  -2 12.7900 5.51000   1
  -8  -6   2 21.1700 7.00000   1
 -11  -5   0 273.250 18.3000   1
 -11  -5   0 180.780 10.1700   1
   0  -3  -7 46.8100 2.44000   1
   0   3   7 48.0900 4.25000   1
   0   3   7 40.0200 1.80000   1
   0  -3   7 48.3500 2.97000   1
   0  -3  -7 42.3000 4.94000   1
  -7   3  -6 568.400 30.3600   1
   7  -3   6 570.510 20.4200   1
   7  -3  -6 632.250 22.0200   1
  -7   3  -6 652.730 24.2300   1
  -7   3   6 597.580 22.7300   1
  -7   3   6 557.690 27.1500   1
  -7  -3   6 547.170 22.1100   1
  -7  -3  -6 604.080 25.0900   1
  -7  -3   6 616.390 36.6300   1
  -7  -3  -6 573.690 12.2800   1
  -7  -3  -6 581.970 10.7600   1
  -4   7  -2 14.0600 3.44000   1
   4  -7   2 9.54000 3.88000   1
   4  -7  -2 9.76000 3.85000   1
  -4   7   2 13.5500 4.09000   1
  -4   7  -2 13.6000 4.24000   1
  -4  -7   2 13.4300 3.98000   1
   4   7   2 9.31000 3.53000   1
  -4  -7   2 13.3900 2.39000   1
  -4  -7  -2 8.43000 3.32000   1
  -1   3   7 901.680 28.1100   1
   1  -3  -7 961.940 38.1600   1
   1  -3  -7 949.600 24.2500   1
   1  -3   7 907.110 32.8500   1
   1  -3   7 921.280 41.3900   1
  -1   3   7 982.660 36.1200   1
  -1   3  -7 930.690 46.3500   1
  -1  -3   7 882.170 34.5600   1
   1   3   7 871.660 20.5600   1
  -1  -3  -7 929.090 18.7200   1
  -1  -3  -7 929.060 36.9000   1
  13  -2   3 0.95000 2.22000   1
  13  -2  -3 -1.5900 2.83000   1
 -13   2  -3 -2.5800 2.42000   1
 -13   2   3 0.67000 3.22000   1
  11  -1  -5 866.110 34.7300   1
 -11   1  -5 828.800 41.4100   1
 -11   1   5 853.190 37.4100   1
 -11   1  -5 855.620 27.2700   1
  11  -1   5 870.830 30.6100   1
  -8   4   5 1077.26 47.9700   1
  -8   4  -5 1183.37 44.9000   1
   8  -4   5 1145.70 41.1500   1
   8  -4  -5 1184.21 45.7400   1
  -8   4   5 1148.97 38.5000   1
  -8   4  -5 1183.64 68.2700   1
 -13  -2   3 3.23000 3.31000   1
 -13  -2  -3 1.13000 3.55000   1
 -11  -1   5 836.560 36.4700   1
 -11  -1  -5 840.760 23.8800   1
   9  -6   0 3.96000 3.39000   1
  -9   6   0 6.02000 1.90000   1
  -9   6   0 10.0000 4.06000   1
  -8  -4  -5 1060.82 32.0300   1
  -8  -4   5 1331.39 53.2200   1
  -8  -4  -5 1103.78 45.1600   1
  -8  -4   5 1094.00 46.4500   1
  -8  -4   5 1131.59 50.4200   1
  -8  -4  -5 1179.75 35.3700   1
  13  -3   2 1056.23 42.2800   1
 -13   3  -2 1050.66 45.9800   1
 -13   3   2 1139.44 67.2600   1
  13  -3  -2 1078.46 47.2700   1
  -9  -6   0 14.7800 4.20000   1
  -6   0   7 94.8400 7.33000   1
  -6   0   7 93.7800 5.16000   1
  -6   0  -7 143.630 9.21000   1
 -13  -3  -2 984.320 37.8200   1
 -13  -3   2 1017.75 44.7800   1
  -8   5   4 17.2700 4.53000   1
  -8   5  -4 26.2300 4.00000   1
   8  -5   4 28.2700 3.50000   1
  -8   5  -4 24.3900 6.48000   1
   8  -5  -4 18.3900 3.91000   1
  -8   5   4 16.0400 3.11000   1
  12  -2  -4 448.560 18.5300   1
 -12   2  -4 400.430 21.0900   1
 -12   2   4 382.920 19.4300   1
  12  -2   4 379.480 13.7900   1
  -9   1  -6 635.320 31.8700   1
  -9   1   6 563.710 24.4700   1
  -9   1   6 593.480 32.7800   1
  -9   1  -6 629.800 15.0400   1
   9  -1  -6 676.170 24.5500   1
   9  -1   6 607.240 13.9100   1
  -9   1   6 590.150 32.7700   1
  -9  -1  -6 637.200 29.9000   1
  -9  -1   6 613.440 27.6800   1
  -9  -1   6 609.050 24.8500   1
  -9  -1  -6 629.730 11.5200   1
  -9  -1  -6 627.040 13.3200   1
  -8  -5   4 33.3200 6.84000   1
  -8  -5  -4 21.0300 4.53000   1
  -8  -5   4 18.7200 4.67000   1
 -12  -2  -4 417.900 13.7600   1
  -7   6   3 161.430 4.11000   1
  -7   6  -3 167.680 10.5800   1
  -7   6   3 174.960 11.0700   1
   7  -6   3 163.860 13.4900   1
  -7   6  -3 165.230 8.68000   1
   7  -6  -3 168.920 9.74000   1
  -7  -6   3 186.370 15.0400   1
  -7  -6   3 191.190 12.0900   1
  -7  -6  -3 194.900 9.48000   1
 -12   4  -2 515.720 33.0700   1
  12  -4   2 536.270 20.6300   1
  12  -4  -2 535.790 23.3400   1
 -12   4   2 493.270 25.6900   1
 -11   5   1 866.220 42.5600   1
 -11   5  -1 909.890 55.1300   1
  11  -5  -1 923.050 39.4200   1
  11  -5   1 877.970 36.7300   1
   5  -4   6 4.44000 2.82000   1
   5  -4  -6 0.01000 1.99000   1
  -5   4  -6 -0.5500 3.60000   1
  -5   4   6 0.73000 2.32000   1
  -5   4  -6 2.35000 3.19000   1
  -5   4   6 2.74000 2.81000   1
  -5  -4  -6 2.91000 1.57000   1
  -5  -4   6 0.17000 3.30000   1
  -5  -4   6 -1.0300 2.52000   1
  -5  -4  -6 -0.8100 2.47000   1
 -12  -4  -2 462.080 17.2400   1
 -12  -4   2 447.940 19.8500   1
   0   7   3 37.8300 5.06000   1
   0  -7  -3 36.8900 4.55000   1
   0  -7   3 38.6800 5.38000   1
   0  -7   3 35.4400 3.32000   1
   0   7  -3 18.1200 9.17000   1
 -11  -5  -1 1005.07 40.6300   1
 -11  -5   1 1070.52 45.4100   1
 -11  -5   1 822.550 36.6400   1
 -11  -5  -1 806.210 33.8000   1
 -10   4  -4 787.530 35.5400   1
 -10   4  -4 778.940 41.8400   1
 -10   4   4 787.400 45.9400   1
  10  -4  -4 800.680 32.7200   1
  10  -4   4 802.700 36.9100   1
   2  -3   7 12.3600 4.22000   1
   2  -3   7 12.9200 1.99000   1
   2  -3  -7 24.3500 3.62000   1
  -2   3  -7 13.1000 4.92000   1
  -2   3   7 16.8400 1.87000   1
   2  -3  -7 16.1100 1.77000   1
  -2   3   7 23.2500 3.22000   1
  -2  -3  -7 22.5700 3.75000   1
  -2  -3   7 15.1100 2.43000   1
  -2  -3   7 17.4800 2.58000   1
   2   3  -7 18.0600 5.59000   1
 -10  -4  -4 836.090 31.4000   1
 -10  -4   4 686.230 29.3200   1
 -10  -4  -4 685.540 22.0100   1
  -1   7   3 897.250 38.7300   1
   1  -7   3 837.830 50.1900   1
  -1   7  -3 962.890 43.1100   1
   1  -7  -3 948.390 38.2500   1
   1  -7   3 943.360 37.8100   1
   1   7  -3 928.030 42.4300   1
   1   7   3 954.120 39.8400   1
  -1  -7   3 936.850 39.6500   1
  -1  -7   3 902.090 32.0900   1
  -1  -7  -3 916.990 36.9200   1
   5  -6  -4 140.840 8.00000   1
  -5   6   4 146.790 9.13000   1
   5  -6   4 134.920 12.3900   1
  -5   6  -4 136.410 8.48000   1
  -5   6  -4 146.450 14.0400   1
  -9   6  -1 31.4700 3.29000   1
  -9   6  -1 39.9800 9.01000   1
  -9   6   1 48.0100 8.94000   1
   9  -6   1 46.5700 4.96000   1
   9  -6  -1 37.3300 8.03000   1
  -5  -6   4 128.950 9.12000   1
  -5  -6  -4 129.910 7.53000   1
  -5  -6   4 125.330 8.33000   1
  -5  -6  -4 146.720 6.86000   1
  -9  -6  -1 42.6100 5.22000   1
  -9  -6   1 41.4900 5.93000   1
  -6   1  -7 4.04000 7.72000   1
   6  -1  -7 13.9800 2.43000   1
  -6   1   7 15.3400 5.61000   1
  -6   1   7 12.7400 3.97000   1
  -6  -1   7 9.09000 3.85000   1
  -6  -1  -7 14.5200 4.21000   1
  -6  -1   7 7.89000 2.52000   1
  -6   7   0 22.6100 9.19000   1
  -6   7   0 35.5400 1.58000   1
   6  -7   0 40.9700 8.23000   1
   5  -2  -7 0.45000 2.61000   1
   5  -2   7 0.35000 1.26000   1
  -5   2   7 2.76000 1.84000   1
  -5   2   7 1.98000 2.49000   1
  -5   2  -7 -5.3600 6.19000   1
  -5  -2   7 3.33000 1.95000   1
  -5  -2  -7 0.67000 4.88000   1
  -5  -2   7 -9.1100 3.70000   1
  -5  -2   7 1.87000 2.03000   1
  -6  -7   0 40.8300 8.57000   1
  -2   7   3 -0.5500 3.35000   1
   2  -7   3 7.98000 3.35000   1
   2  -7  -3 2.61000 4.75000   1
   2  -7   3 5.48000 2.05000   1
  -2   7  -3 2.43000 3.61000   1
   2   7  -3 1.53000 3.65000   1
   2   7   3 4.98000 3.14000   1
  -2  -7   3 7.13000 3.32000   1
  -2  -7   3 5.49000 2.30000   1
  -2  -7  -3 -0.3300 4.75000   1
   6  -5  -5 15.3200 3.16000   1
  -6   5  -5 15.7000 4.27000   1
  -6   5   5 9.33000 1.69000   1
   6  -5   5 9.97000 2.84000   1
  -6   5   5 12.1700 3.45000   1
  -6   5  -5 13.0800 4.96000   1
  -6  -5   5 6.33000 3.75000   1
  -6  -5   5 6.31000 5.35000   1
  -6  -5  -5 11.9000 2.09000   1
  -6  -5  -5 10.2600 2.62000   1
  15   0   0 1.77000 2.89000   1
 -15   0   0 1.61000 3.27000   1
  -3   3   7 68.7100 4.74000   1
   3  -3   7 65.3200 3.02000   1
   3  -3  -7 57.2400 3.08000   1
  -3   3   7 72.2900 5.38000   1
  -3  -3  -7 71.2200 5.82000   1
  -3  -3   7 55.7400 4.14000   1
  -3  -3   7 58.8600 6.74000   1
  -3  -3   7 72.0800 6.07000   1
  14  -2  -2 70.2600 6.47000   1
  14  -2   2 54.6900 5.27000   1
 -14   2  -2 58.4700 5.88000   1
 -14   2   2 66.9800 7.09000   1
   6  -7  -1 4.67000 3.26000   1
  -6   7  -1 0.91000 3.83000   1
   6  -7   1 -1.7300 3.35000   1
  -6   7  -1 4.68000 1.56000   1
  -6   7   1 2.95000 3.87000   1
 -14  -2  -2 73.3300 5.57000   1
 -14  -2   2 63.8100 6.90000   1
  -5   7  -2 134.920 8.61000   1
  -5   7  -2 141.950 10.6400   1
   5  -7  -2 140.230 9.35000   1
   5  -7   2 150.410 9.45000   1
  -5   7   2 139.980 10.3700   1
  -6  -7  -1 1.31000 3.54000   1
  -6  -7   1 6.13000 2.47000   1
  -6  -7   1 9.87000 3.69000   1
  -5  -7   2 124.790 9.02000   1
  -5  -7  -2 123.930 12.1000   1
  -5  -7   2 133.200 6.61000   1
 -10   3  -5 114.880 6.20000   1
 -10   3   5 123.100 6.64000   1
 -10   3   5 106.430 8.49000   1
  10  -3  -5 111.170 7.50000   1
  10  -3   5 111.790 5.49000   1
 -10   3  -5 125.570 15.0500   1
 -10  -3   5 103.500 9.13000   1
 -10  -3  -5 120.880 6.35000   1
 -10  -3  -5 117.310 4.35000   1
 -10  -3   5 107.190 7.89000   1
 -10   5  -3 60.4100 9.38000   1
 -10   5   3 60.0500 6.79000   1
 -10   5  -3 70.4800 5.62000   1
  10  -5  -3 49.0300 5.98000   1
  10  -5   3 45.7900 5.09000   1
 -13   0  -4 0.69000 3.22000   1
 -13   0   4 2.32000 3.27000   1
  13   0   4 0.52000 1.94000   1
  13   0  -4 2.04000 4.62000   1
 -15   0   1 -0.8600 3.24000   1
  15   0  -1 -1.9700 2.99000   1
  15   0   1 0.37000 2.70000   1
 -15   0  -1 -0.2700 2.90000   1
  15  -1   0 452.940 20.2600   1
 -15   1   0 457.340 22.1000   1
 -10  -5   3 56.2700 6.13000   1
 -10  -5  -3 70.6600 5.21000   1
 -10  -5  -3 59.4800 4.26000   1
 -10  -5   3 65.9100 7.44000   1
  15   1   0 457.780 20.3000   1
 -15  -1   0 425.020 20.9800   1
  -3   7  -3 96.3800 5.92000   1
   3  -7  -3 102.270 7.39000   1
  -3   7   3 121.330 12.2600   1
  -3   7  -3 101.230 9.02000   1
   3  -7   3 105.510 7.71000   1
   3   7   3 96.2700 7.04000   1
  -3  -7   3 121.810 11.7100   1
  -3  -7  -3 95.5900 6.67000   1
  -3  -7  -3 91.7400 3.03000   1
  -3  -7   3 102.580 5.54000   1
   0  -5  -6 -1.9200 1.81000   1
   0  -5   6 -2.7300 2.86000   1
   0  -5   6 0.63000 3.59000   1
   0   5   6 1.53000 1.78000   1
   0  -5  -6 -1.6000 2.55000   1
  11  -2   5 31.3200 2.73000   1
  11  -2  -5 19.1800 4.11000   1
 -11   2  -5 22.9300 3.08000   1
 -11   2  -5 30.5900 8.52000   1
 -11   2   5 27.7300 4.73000   1
 -11  -2   5 36.0400 6.61000   1
 -11  -2  -5 17.4200 3.24000   1
  14   0   3 566.800 20.9500   1
  14   0  -3 529.820 25.1700   1
 -14   0   3 511.450 25.5900   1
 -14   0  -3 522.340 27.7100   1
 -13   4   0 77.7100 7.76000   1
  13  -4   0 70.5300 10.0800   1
   0  -6  -5 0.78000 2.04000   1
   0  -6   5 -2.0500 2.47000   1
   0  -6   5 1.04000 2.51000   1
   0   6  -5 0.50000 2.72000   1
   0   6   5 3.15000 3.41000   1
   1  -5   6 461.410 21.8700   1
   1  -5   6 479.910 24.3300   1
   1  -5  -6 497.500 15.0100   1
  -1   5  -6 511.950 25.3400   1
  -1   5   6 454.390 21.4400   1
  -1  -5   6 435.890 21.1600   1
  -1  -5  -6 487.600 19.9600   1
  -1  -5   6 464.770 24.5600   1
   1   5   6 430.830 18.6600   1
  -1  -5  -6 495.430 17.9100   1
 -13  -4   0 62.2300 5.60000   1
  -9   2  -6 -3.2500 6.32000   1
  -9   2  -6 2.67000 1.58000   1
   9  -2  -6 4.05000 2.55000   1
  -9   2   6 9.27000 4.29000   1
  -9   2   6 0.39000 2.58000   1
   9  -2   6 1.93000 1.39000   1
  14  -3   0 31.8300 4.87000   1
 -14   3   0 25.5800 5.25000   1
  -9  -2  -6 2.19000 0.71000   1
  -9  -2   6 5.32000 3.53000   1
  -9  -2  -6 3.65000 1.11000   1
  -9  -2   6 5.15000 2.82000   1
  -9  -2  -6 3.55000 3.44000   1
 -14  -3   0 28.5200 4.70000   1
   6  -4  -6 852.000 37.9500   1
   6  -4   6 809.160 26.6600   1
  -6   4  -6 873.360 54.9300   1
  -6   4   6 807.500 40.4100   1
  -6   4   6 809.580 33.7400   1
  -6   4  -6 821.020 36.5100   1
 -11   5  -2 71.1000 7.31000   1
 -11   5   2 78.1100 7.99000   1
 -11   5  -2 83.4600 6.18000   1
  11  -5   2 73.2800 9.62000   1
  11  -5  -2 77.2900 7.00000   1
  -6  -4  -6 739.980 39.7000   1
  -6  -4  -6 745.470 17.8400   1
  -6  -4  -6 823.810 19.8200   1
  -6  -4   6 769.510 30.5200   1
  -6  -4   6 786.930 47.6600   1
  -6  -4   6 854.960 41.5100   1
   1  -6   5 20.4600 3.74000   1
  -1   6  -5 20.8900 6.49000   1
  -1   6   5 19.3800 3.49000   1
   1  -6   5 19.5300 3.77000   1
   1  -6  -5 27.1400 4.96000   1
   1   6   5 21.3100 4.87000   1
  -1  -6   5 14.4000 3.61000   1
  -1  -6  -5 13.1500 2.60000   1
  -1  -6   5 20.9300 3.70000   1
  -1  -6  -5 24.0900 2.97000   1
 -11  -5   2 53.8700 6.48000   1
 -11  -5  -2 70.3500 5.22000   1
 -11  -5   2 98.0100 7.88000   1
 -11  -5  -2 98.8700 9.34000   1
  -7   0  -7 4.16000 6.24000   1
  -7   0   7 2.85000 2.29000   1
  -7   0   7 4.46000 4.91000   1
   8  -3  -6 42.4800 6.18000   1
   8  -3   6 33.8400 4.01000   1
  -8   3   6 44.1100 6.39000   1
  -8   3  -6 33.7700 4.64000   1
  -8   3   6 25.9000 3.65000   1
  -8   3  -6 37.3200 9.40000   1
  -8  -3  -6 35.4400 2.12000   1
  -8  -3   6 32.1300 4.32000   1
  -8  -3  -6 37.2800 2.11000   1
  -8  -3  -6 30.3100 5.01000   1
  -8  -3   6 29.3700 5.47000   1
  13  -1   4 1071.89 37.6800   1
 -13   1  -4 977.780 46.6400   1
 -13   1   4 1043.18 48.8400   1
  13  -1  -4 1003.40 44.6300   1
 -13  -1   4 1013.02 46.3600   1
 -13  -1  -4 991.960 43.6700   1
  -6   6  -4 881.160 39.9400   1
   6  -6   4 889.470 46.4800   1
   6  -6  -4 888.490 37.2900   1
  -6   6   4 918.160 20.0300   1
  -6   6  -4 929.340 38.4400   1
  -6   6   4 879.440 40.2000   1
   4  -3   7 10.7600 2.55000   1
  -4   3   7 9.04000 3.33000   1
   4  -3  -7 8.19000 2.00000   1
  -4   3   7 7.98000 2.89000   1
 -15   1   1 734.260 36.6100   1
  15  -1  -1 782.470 33.7200   1
 -15   1  -1 754.160 33.4500   1
  15  -1   1 755.970 30.6900   1
  -4  -3   7 6.86000 2.49000   1
  -4  -3   7 -12.940 4.39000   1
  -4  -3   7 9.96000 2.44000   1
  -4  -3  -7 8.72000 3.35000   1
  15   1  -1 818.400 35.5300   1
 -15  -1   1 748.960 35.6600   1
 -15  -1  -1 783.140 44.6000   1
  15   1   1 776.970 31.9900   1
  -6  -6   4 1002.96 54.1000   1
  -6  -6   4 887.310 49.9200   1
  -6  -6  -4 927.790 33.9700   1
   9  -6  -2 45.8400 5.73000   1
  -9   6   2 51.7700 6.45000   1
   9  -6   2 34.5600 8.37000   1
  -9   6  -2 46.2300 6.67000   1
  -9   6  -2 49.6600 6.32000   1
   2  -5   6 31.2600 3.65000   1
   2  -5  -6 33.2700 3.18000   1
  -2   5  -6 32.8600 3.96000   1
  -2   5  -6 31.0300 5.70000   1
  -2   5   6 27.0000 5.31000   1
  -9  -6  -2 55.1500 5.57000   1
  -9  -6   2 52.9400 7.13000   1
  -2  -5  -6 25.2500 2.45000   1
  -2  -5  -6 29.7100 3.17000   1
  -2  -5   6 37.4800 3.97000   1
   2   5   6 28.2000 2.59000   1
 -14   1   3 -3.3800 5.58000   1
 -14   1  -3 1.24000 2.57000   1
  14  -1  -3 5.89000 3.13000   1
  14  -1   3 0.54000 2.33000   1
 -14  -1  -3 3.47000 2.62000   1
 -14  -1   3 3.81000 5.74000   1
  -6   2  -7 141.670 11.6800   1
   6  -2   7 147.230 4.91000   1
   6  -2  -7 121.090 8.96000   1
  -6   2   7 141.280 7.88000   1
  -6   2   7 136.520 6.63000   1
  13  -4  -1 43.4400 5.64000   1
 -13   4   1 48.8800 9.46000   1
  13  -4   1 39.2800 5.18000   1
 -13   4  -1 43.7500 9.23000   1
  -6  -2   7 152.180 10.1800   1
  -6  -2   7 135.360 6.90000   1
  -6  -2  -7 125.860 9.62000   1
 -13  -4   1 36.2500 4.95000   1
 -13  -4  -1 40.2000 6.80000   1
 -14   3  -1 9.53000 3.82000   1
  14  -3   1 5.73000 3.30000   1
  14  -3  -1 8.71000 3.78000   1
 -14   3   1 8.57000 4.12000   1
 -10   0   6 1431.29 62.1200   1
 -10   0  -6 1460.08 71.8000   1
 -10   0  -6 1426.23 44.9400   1
 -10   0   6 1348.18 62.9700   1
   2  -6  -5 688.660 25.6100   1
  -2   6  -5 702.910 29.5900   1
   2  -6   5 688.590 27.2900   1
   2  -6   5 662.260 26.6500   1
  -2   6   5 649.490 26.3000   1
   2   6   5 682.090 24.4500   1
  -2  -6   5 662.390 27.8900   1
  -2  -6  -5 703.670 18.8000   1
  -2  -6  -5 679.020 24.0200   1
  -2  -6   5 681.540 27.8900   1
 -14  -3  -1 9.91000 3.17000   1
 -14  -3   1 6.49000 3.79000   1
  -8   6  -3 993.560 61.5200   1
  -8   6   3 1039.17 30.2500   1
  -8   6   3 1037.45 49.3300   1
   8  -6  -3 1042.52 45.2200   1
   8  -6   3 1052.84 54.0700   1
  -8   6  -3 1066.37 42.5300   1
  -8  -6   3 1060.49 69.2700   1
  -8  -6  -3 1099.17 43.7200   1
  -8  -6   3 1118.76 47.9700   1
   9  -4  -5 0.68000 4.21000   1
   9  -4   5 -2.2300 2.11000   1
  -9   4  -5 1.68000 3.78000   1
  -9   4   5 5.16000 3.04000   1
  -9   4  -5 0.61000 3.45000   1
  -9   4   5 1.92000 2.01000   1
  -9  -4  -5 1.56000 1.68000   1
  -9  -4   5 4.96000 3.08000   1
  -9  -4   5 4.05000 3.32000   1
  -9  -4  -5 0.27000 1.49000   1
  -9  -4   5 5.41000 3.42000   1
  -7   1   7 329.830 16.0500   1
  -7   1   7 347.120 13.5600   1
   7  -1  -7 375.700 13.3700   1
  -7   1  -7 371.390 21.4800   1
  -7  -1   7 332.290 13.0100   1
  -7  -1   7 333.020 24.5600   1
  -7  -1  -7 334.670 18.6600   1
   7  -7   0 995.020 45.3500   1
  -7   7   0 1038.25 31.8300   1
  -7   7   0 997.360 50.0800   1
  -9   5   4 564.620 26.8800   1
  -9   5  -4 569.760 25.5100   1
  -9   5   4 579.820 21.7900   1
   9  -5  -4 564.640 32.6900   1
   9  -5   4 555.360 21.5900   1
  -9   5  -4 585.780 25.7800   1
  -7  -7   0 1050.28 48.5800   1
  -9  -5   4 603.280 28.5300   1
  -9  -5  -4 612.220 28.0300   1
  -9  -5   4 656.590 30.6100   1
   4  -7   3 30.5900 5.11000   1
  -4   7  -3 34.1300 5.92000   1
   4  -7  -3 22.2600 4.74000   1
  -4   7   3 41.4400 5.50000   1
  -4   7  -3 44.0200 3.89000   1
  -4  -7  -3 36.8200 1.95000   1
   4   7   3 44.9700 4.83000   1
  -4  -7   3 33.8700 5.48000   1
  -4  -7   3 38.9400 4.11000   1
  -4  -7  -3 44.3900 4.42000   1
 -13   3   3 87.5900 11.9400   1
 -13   3  -3 79.8600 6.46000   1
  13  -3   3 72.8600 5.46000   1
  13  -3  -3 74.9700 7.09000   1
 -10   6   0 669.760 46.7200   1
  10  -6   0 685.820 30.5500   1
 -13  -3   3 67.1200 10.2600   1
 -13  -3  -3 64.8800 4.75000   1
  12   0   5 823.570 24.1400   1
  12   0  -5 856.270 35.6200   1
 -12   0   5 774.880 36.8200   1
 -12   0  -5 794.840 31.9500   1
  -7   5   5 363.510 13.5900   1
   7  -5  -5 363.580 21.2900   1
  -7   5  -5 372.090 21.9900   1
  -7   5   5 355.680 16.9600   1
  -7   5  -5 362.020 18.7200   1
   7  -5   5 342.780 13.9700   1
 -10  -6   0 765.080 35.9300   1
   6  -7   2 41.2200 5.74000   1
  -6   7  -2 44.4100 6.64000   1
   6  -7  -2 42.1200 5.65000   1
  -6   7   2 47.6100 6.33000   1
  -6   7  -2 46.2500 3.67000   1
  -7  -5   5 410.870 19.0600   1
  -7  -5  -5 381.510 12.1200   1
  -7  -5  -5 353.080 20.3500   1
  -7  -5   5 380.100 19.0000   1
  -6  -7  -2 39.3000 5.10000   1
  -6  -7   2 52.0300 4.35000   1
  -6  -7   2 39.4300 5.91000   1
 -12   3   4 45.0800 8.02000   1
 -12   3  -4 29.5200 4.17000   1
 -12   3  -4 26.3900 5.63000   1
  12  -3  -4 19.2700 4.86000   1
  12  -3   4 28.5000 5.40000   1
 -10   1  -6 69.0400 12.6100   1
 -10   1   6 63.5500 9.28000   1
 -10   1  -6 64.8500 4.55000   1
 -10   1   6 55.4300 6.17000   1
  10  -1  -6 80.9800 5.69000   1
  10  -1   6 73.8200 3.80000   1
 -10   1   6 74.0000 9.30000   1
 -10  -1  -6 78.0900 7.83000   1
 -10  -1   6 69.3800 7.31000   1
 -10  -1  -6 73.6300 2.29000   1
 -10  -1   6 69.7300 6.22000   1
 -12  -3   4 24.5700 4.96000   1
 -12  -3  -4 35.2400 3.37000   1
   3  -5   6 845.910 30.6100   1
   3  -5  -6 845.150 36.6100   1
  -3   5   6 830.950 38.6300   1
  -3   5   6 865.070 25.7200   1
  -3   5  -6 824.880 32.6800   1
   0   0   8 1150.58 25.4200   1
   0   0  -8 1145.26 59.4500   1
   0   0   8 1239.47 27.6700   1
  -3  -5  -6 837.200 24.0300   1
  -3  -5  -6 837.030 29.0500   1
  -3  -5   6 771.360 31.5200   1
   3   5   6 829.280 30.1900   1
  12  -4   3 469.290 19.3100   1
  12  -4  -3 472.630 22.3200   1
 -12   4  -3 487.990 22.1300   1
 -12   4   3 473.860 23.9600   1
 -12  -4  -3 410.290 21.6400   1
 -12  -4   3 411.900 20.6100   1
 -12  -4  -3 519.940 18.7200   1
  -3   6   5 8.93000 5.45000   1
  -3   6  -5 17.2200 3.96000   1
   3  -6  -5 15.8400 3.23000   1
   3  -6   5 15.3700 3.42000   1
   3  -6   5 12.6800 3.51000   1
  -3   6  -5 18.2600 4.29000   1
  12  -5   0 111.680 8.66000   1
 -12   5   0 107.870 14.8400   1
   1   0  -8 7.45000 3.66000   1
   1   0   8 -5.7000 3.05000   1
  -1   0   8 0.50000 1.31000   1
  -1   0   8 0.66000 0.87000   1
  -3  -6  -5 10.9900 2.94000   1
  -3  -6  -5 16.4800 2.64000   1
  -3  -6   5 0.97000 5.81000   1
   3   6   5 7.79000 2.73000   1
  -3  -6   5 11.1800 5.42000   1
  -7   7   1 471.820 39.6200   1
  -7   7  -1 595.230 21.4200   1
  -7   7  -1 562.460 40.7600   1
  -7   7   1 562.820 11.7300   1
   7  -7   1 544.630 25.7100   1
   7  -7  -1 586.030 27.0900   1
 -12  -5   0 125.380 9.53000   1
 -12  -5   0 95.0800 11.9400   1
  -7  -7   1 606.130 40.2900   1
  -7  -7  -1 622.400 36.9400   1
 -15   0   2 -3.1100 3.38000   1
  15   0  -2 -0.3200 3.16000   1
  15   0   2 0.90000 2.48000   1
 -15   0  -2 1.65000 2.72000   1
  15  -2   0 -1.2500 3.06000   1
 -15   2   0 0.73000 3.28000   1
 -15  -2   0 3.21000 3.37000   1
 -10   6  -1 174.580 11.1300   1
  10  -6  -1 156.180 10.6800   1
  10  -6   1 178.740 15.3500   1
 -10   6   1 157.460 12.5500   1
 -10   6  -1 166.030 11.9600   1
 -12   1  -5 83.4500 7.22000   1
 -12   1   5 98.2600 7.60000   1
  12  -1  -5 72.5600 10.5600   1
  12  -1   5 82.1100 4.06000   1
 -12  -1  -5 92.5600 4.22000   1
 -12  -1   5 83.1000 7.68000   1
 -10  -6   1 176.420 12.5300   1
 -10  -6  -1 178.380 11.1200   1
  11  -4   4 -2.8500 3.99000   1
 -11   4   4 8.27000 3.62000   1
 -11   4  -4 4.78000 3.57000   1
 -11   4  -4 4.76000 2.98000   1
  11  -4  -4 -0.0300 4.99000   1
   5  -3   7 993.470 28.5900   1
   5  -3  -7 1007.34 40.8700   1
  -5   3   7 1004.40 43.6800   1
  -5   3  -7 1011.57 52.7300   1
  -5   3   7 962.660 47.3700   1
 -11  -4  -4 -1.0500 2.84000   1
 -11  -4   4 0.83000 3.17000   1
 -11  -4  -4 2.12000 2.10000   1
  -5  -3  -7 1061.12 57.7200   1
  -5  -3   7 913.740 45.5000   1
  -5  -3   7 1090.25 49.1300   1
  -5  -3   7 1012.06 47.5000   1
   0  -1   8 1.19000 0.84000   1
   0  -1   8 -2.7100 3.30000   1
   0  -1  -8 -2.0600 3.56000   1
   0  -1   8 0.89000 0.89000   1
  -2   0   8 85.1300 4.36000   1
   2   0  -8 94.7900 9.58000   1
  -2   0   8 95.0400 4.48000   1
  12  -5  -1 7.05000 3.72000   1
 -12   5   1 7.05000 4.35000   1
  12  -5   1 11.4200 5.30000   1
 -12   5  -1 0.36000 4.06000   1
   1  -1  -8 256.920 16.1000   1
   1  -1   8 253.980 5.23000   1
  -1   1   8 256.610 5.84000   1
  -1   1   8 265.810 13.1900   1
  -1   1   8 258.510 5.95000   1
   1  -1   8 248.300 5.06000   1
   1   1  -8 250.350 17.5600   1
  -1  -1   8 260.040 8.17000   1
  -1  -1   8 262.420 8.64000   1
 -12  -5  -1 5.99000 3.07000   1
 -12  -5   1 7.81000 3.41000   1
 -12  -5   1 0.32000 4.09000   1
 -12  -5  -1 5.96000 5.56000   1
   0  -4  -7 1.43000 1.23000   1
   0   4  -7 -0.2200 4.09000   1
   0   4   7 2.92000 1.30000   1
   0  -4   7 2.96000 3.24000   1
   0   8   0 619.720 32.0200   1
 -15   1   2 227.980 14.4700   1
 -15   1  -2 209.140 17.3900   1
  15  -1  -2 236.070 13.2500   1
  15  -1   2 207.100 10.5800   1
 -13   2  -4 9.65000 3.20000   1
  13  -2  -4 10.9300 3.93000   1
  13  -2   4 17.7600 2.86000   1
 -13   2   4 16.0900 4.57000   1
  -7   4  -6 12.8500 2.96000   1
  -7   4   6 16.1400 4.08000   1
  -7   4  -6 16.9100 4.98000   1
  -7   4   6 16.3900 3.45000   1
   7  -4  -6 11.2400 3.15000   1
   7  -4   6 12.8300 2.49000   1
  15   1  -2 24.3700 3.93000   1
  15   1   2 -2.5200 3.08000   1
 -13  -2   4 18.2600 4.30000   1
 -13  -2  -4 7.05000 4.17000   1
  15  -2  -1 5.74000 3.94000   1
 -15   2  -1 9.65000 3.93000   1
 -15   2   1 5.90000 4.29000   1
  15  -2   1 12.6400 3.43000   1
  -7  -4  -6 12.5800 2.09000   1
  -7  -4  -6 19.7500 2.43000   1
  -7  -4   6 17.5700 4.03000   1
  -7  -4  -6 18.9700 3.71000   1
  -7  -4   6 13.8600 4.52000   1
  -7  -4   6 15.3100 5.57000   1
 -15  -2  -1 7.64000 3.70000   1
 -15  -2   1 15.8700 6.39000   1
   1  -4  -7 40.2500 3.94000   1
   1  -4   7 48.5600 6.04000   1
   1  -4   7 50.8000 5.54000   1
  -1   4   7 45.5500 2.79000   1
  -1   4   7 45.8900 4.10000   1
  -1  -4  -7 46.0000 7.19000   1
  -1  -4  -7 51.3700 3.04000   1
   1   4   7 42.0800 2.22000   1
   1   4  -7 50.7100 7.48000   1
  -1  -4   7 49.2700 3.92000   1
   1  -8   0 15.4400 4.22000   1
  -1   8   0 -2.2800 7.76000   1
   1   8   0 21.9500 4.97000   1
  -1  -8   0 17.1000 1.54000   1
  13  -4   2 26.9300 4.21000   1
 -13   4  -2 28.0300 5.13000   1
  13  -4  -2 33.2400 4.98000   1
 -13   4   2 24.0300 5.54000   1
 -14   2  -3 889.600 36.7500   1
 -14   2   3 899.620 44.4000   1
  14  -2  -3 928.760 53.5300   1
  14  -2   3 865.710 33.9100   1
 -14  -2  -3 879.550 34.4600   1
 -14  -2   3 880.970 42.4100   1
  -5   7  -3 559.640 28.2700   1
   5  -7  -3 581.000 25.6100   1
  -5   7   3 576.740 27.8500   1
   5  -7   3 556.610 25.5100   1
  -5   7  -3 570.200 21.4400   1
 -13  -4   2 20.5900 4.41000   1
 -13  -4  -2 24.3900 3.61000   1
  -4   5   6 -2.8200 4.05000   1
   4  -5   6 6.16000 2.46000   1
   4  -5  -6 3.70000 2.32000   1
  -4   5  -6 2.03000 4.29000   1
  -4   5   6 1.80000 2.67000   1
  14  -3   2 8.13000 3.27000   1
 -14   3  -2 8.47000 5.87000   1
 -14   3   2 9.59000 7.08000   1
  14  -3  -2 10.4500 4.04000   1
  -5  -7  -3 574.540 23.8700   1
  -5  -7   3 570.180 26.0000   1
  -5  -7   3 602.460 22.7700   1
  -4  -5  -6 0.18000 2.42000   1
  -4  -5   6 5.01000 3.44000   1
  -4  -5  -6 4.45000 3.56000   1
  -4  -5   6 2.87000 2.84000   1
 -14  -3  -2 5.46000 2.93000   1
 -14  -3   2 6.05000 3.75000   1
   7  -6   4 -3.8300 4.11000   1
  -7   6   4 0.97000 1.36000   1
  -7   6  -4 -0.8700 4.41000   1
  -7   6   4 0.97000 3.28000   1
  -7   6  -4 0.46000 3.05000   1
   7  -6  -4 -1.2700 4.46000   1
  -7  -6   4 0.41000 3.01000   1
  -7  -6  -4 1.49000 2.23000   1
  -7  -6   4 2.13000 3.58000   1
  -2   1  -8 -3.1200 4.13000   1
  -2   1   8 2.81000 1.17000   1
   2  -1  -8 6.39000 3.94000   1
  -2  -1   8 1.89000 2.06000   1
  -2  -1   8 0.55000 2.00000   1
   2   1  -8 2.90000 4.14000   1
  -4   6   5 598.070 33.3600   1
   4  -6   5 593.440 24.3300   1
   4  -6  -5 606.920 22.9800   1
  -4   6  -5 580.850 27.1700   1
  -4   6  -5 584.300 26.2600   1
   0   7   4 -0.3900 3.22000   1
   0  -7   4 -14.160 5.47000   1
   0  -7  -4 -4.3100 2.87000   1
   0   7  -4 -6.1900 3.91000   1
   4   6   5 571.730 20.3600   1
  -4  -6  -5 602.720 26.3600   1
  -4  -6  -5 593.820 18.1400   1
  -4  -6   5 586.510 25.5200   1
  -4  -6   5 561.210 24.3500   1
  -8   0   7 906.960 41.0400   1
  -8   0  -7 982.600 49.5100   1
  -8   0   7 970.820 37.5300   1
   7  -2  -7 7.40000 3.57000   1
  -7   2   7 7.46000 3.93000   1
   7  -2   7 7.87000 1.71000   1
  -7   2   7 1.40000 2.92000   1
  -7   2  -7 4.98000 7.13000   1
  -7   2  -7 3.06000 1.13000   1
  -7  -2   7 2.06000 5.94000   1
  -7  -2  -7 4.79000 3.67000   1
  -7  -2   7 4.65000 2.63000   1
   1  -7   4 462.210 20.5500   1
  -1   7  -4 434.120 31.8300   1
  -1   7   4 448.260 19.9300   1
   1  -7  -4 427.740 19.0400   1
  -1  -7   4 462.130 23.8300   1
  -1  -7  -4 436.610 25.4600   1
  -1  -7   4 451.960 20.6900   1
   1   7   4 458.970 19.5900   1
   1   7  -4 392.220 22.2700   1
  -3   0  -8 0.34000 3.76000   1
  -3   0   8 2.04000 3.07000   1
  -3   0   8 -1.8200 2.08000   1
  -2   4   7 877.340 34.2100   1
   2  -4  -7 877.720 32.3300   1
   2  -4   7 868.510 39.7800   1
   2  -4   7 880.950 29.4500   1
  -2  -4  -7 841.080 42.7700   1
  -2  -4   7 850.230 30.2900   1
   2   4   7 781.980 22.3300   1
  -2  -4  -7 831.520 19.2900   1
   0   8   1 -1.4800 3.70000   1
   0  -8   1 0.30000 1.74000   1
   0  -8  -1 6.81000 3.29000   1
  -2   8   0 163.290 12.9900   1
   2  -8   0 173.580 17.4100   1
   2   8   0 176.910 12.3800   1
  -2  -8   0 202.690 11.5400   1
  -2  -8   0 160.570 5.72000   1
 -11   3   5 935.450 44.2200   1
 -11   3  -5 949.190 36.9300   1
  11  -3   5 952.270 33.5200   1
 -11   3  -5 998.060 49.1100   1
  -1   8   1 25.5700 5.39000   1
   1  -8  -1 3.16000 7.57000   1
  -1   8  -1 22.3700 5.47000   1
  -1  -8  -1 20.4000 4.59000   1
  -1  -8   1 10.1500 4.81000   1
   1   8   1 7.08000 8.10000   1
  -1  -8   1 21.1500 2.80000   1
 -11  -3  -5 932.950 29.7300   1
 -11  -3   5 895.540 41.0600   1
 -11  -3  -5 955.020 34.9200   1
  10  -2   6 859.380 25.2300   1
 -10   2  -6 855.730 26.5300   1
 -10   2   6 825.840 35.9800   1
  10  -2  -6 852.070 43.4300   1
 -10   2  -6 858.940 44.4600   1
 -10   2   6 750.340 32.9400   1
   9  -3  -6 550.660 22.0100   1
   9  -3   6 543.050 16.9000   1
  -9   3   6 533.830 23.5700   1
  -9   3   6 529.000 21.1600   1
  -9   3  -6 571.250 23.9500   1
  -9   3  -6 548.810 29.8200   1
 -10  -2  -6 813.560 52.6400   1
 -10  -2   6 776.000 39.0900   1
 -10  -2   6 784.840 46.3300   1
 -10  -2  -6 842.040 20.1400   1
 -10  -2  -6 818.840 22.3900   1
  -9  -3  -6 536.750 14.5200   1
  -9  -3  -6 503.590 24.5200   1
  -9  -3  -6 530.220 14.4200   1
  -9  -3   6 507.140 22.6100   1
  -9  -3   6 579.190 37.6000   1
  11  -5  -3 1012.00 46.6000   1
 -11   5   3 1033.72 50.7600   1
  11  -5   3 1010.26 52.8000   1
 -11   5  -3 1015.05 45.5300   1
 -11   5  -3 1030.21 47.3600   1
 -11  -5   3 1160.88 53.2900   1
 -11  -5  -3 1110.75 42.2700   1
 -11  -5   3 894.790 43.4800   1
 -11  -5  -3 887.950 44.4800   1
   2  -7   4 5.63000 3.18000   1
   2  -7  -4 0.70000 2.84000   1
  -2   7   4 0.42000 3.17000   1
  -2   7  -4 5.80000 2.92000   1
  -2   7  -4 -2.2300 3.60000   1
  -2  -7  -4 4.16000 2.79000   1
   2   7   4 4.15000 2.94000   1
  -2  -7  -4 1.85000 0.97000   1
  -2  -7   4 2.40000 3.25000   1
  -8   1   7 56.4200 5.70000   1
   8  -1  -7 68.0500 4.73000   1
   8  -1   7 58.3000 1.44000   1
  -8   1   7 76.9400 5.02000   1
  -8   1  -7 57.6100 0.95000   1
  -8   1  -7 50.5400 12.1600   1
  -8  -1   7 58.1000 6.68000   1
  -8  -1   7 72.3500 5.40000   1
  -8  -1  -7 63.9800 7.83000   1
  -7   7   2 558.190 30.3100   1
  -7   7  -2 617.590 21.0200   1
   7  -7   2 583.840 36.3000   1
   7  -7  -2 573.880 37.8700   1
  -7   7  -2 582.750 30.8400   1
  -8   7   0 5.60000 1.54000   1
  -8   7   0 -3.1300 6.55000   1
   8  -7   0 0.66000 3.78000   1
  -7  -7   2 575.770 32.5800   1
  -7  -7   2 620.490 31.6100   1
  -7  -7  -2 633.410 27.3000   1
  -8  -7   0 1.71000 5.73000   1
  -3   1   8 788.050 22.0300   1
   3  -1   8 758.060 37.1600   1
  -3  -1   8 761.930 27.1700   1
  -3  -1  -8 749.040 38.7400   1
  -3  -1   8 776.180 22.9000   1
   2  -8  -1 1087.89 50.9000   1
   2  -8   1 1068.83 51.3400   1
  -2   8  -1 1102.51 56.8300   1
  -2   8   1 1109.73 69.7700   1
   9  -6   3 5.33000 3.27000   1
  -9   6  -3 12.4700 3.08000   1
  -9   6   3 4.78000 4.12000   1
  -9   6  -3 4.23000 4.06000   1
   9  -6  -3 3.09000 3.63000   1
  -2  -8  -1 975.810 18.6300   1
  -2  -8   1 1043.86 35.3000   1
  -2  -8  -1 1103.29 61.1000   1
   2   8  -1 1037.62 51.5500   1
  -2  -8   1 1094.94 62.7200   1
   2   8   1 1031.43 50.1600   1
  -9  -6   3 8.34000 4.54000   1
  -9  -6  -3 9.67000 3.14000   1
 -10   6   2 848.950 44.0400   1
 -10   6  -2 908.550 35.4600   1
  10  -6  -2 883.090 40.7000   1
 -10   6  -2 905.080 44.3600   1
  10  -6   2 853.100 37.7200   1
  -8   5   5 9.10000 3.19000   1
  -8   5   5 11.7900 4.05000   1
   8  -5  -5 17.8700 3.48000   1
  -8   5  -5 18.3600 3.55000   1
   8  -5   5 7.78000 3.05000   1
  -8   5  -5 12.0100 4.35000   1
 -10  -6   2 1029.14 50.0000   1
 -10  -6  -2 992.650 43.3800   1
   3  -4  -7 24.5800 2.68000   1
   3  -4   7 24.5500 2.82000   1
  -3   4  -7 25.5400 5.92000   1
  -3   4   7 19.6600 4.51000   1
  12  -2   5 623.080 20.7700   1
  12  -2  -5 588.280 26.3600   1
 -12   2  -5 612.750 32.1800   1
 -12   2  -5 595.150 22.2300   1
 -12   2   5 573.380 28.8400   1
  -3  -4  -7 39.6200 6.90000   1
  -3  -4  -7 32.5600 1.97000   1
  -3  -4   7 31.9700 4.01000   1
  -8  -5   5 14.7100 6.54000   1
  -8  -5   5 13.0100 4.23000   1
  -8  -5  -5 10.7400 2.30000   1
  -8  -5  -5 17.5400 3.22000   1
  -8  -5   5 1.77000 3.68000   1
 -12  -2   5 571.170 27.8100   1
 -12  -2  -5 597.420 18.3600   1
   6  -3  -7 7.56000 3.86000   1
  -6   3  -7 7.85000 1.78000   1
  -6   3  -7 5.96000 8.10000   1
  -6   3   7 12.6800 2.76000   1
  -6   3   7 13.9700 2.99000   1
   6  -3   7 6.02000 1.67000   1
  -3   8   0 22.4400 5.59000   1
   3  -8   0 19.2200 5.19000   1
  -6  -3   7 9.43000 3.16000   1
  -6  -3  -7 9.70000 3.87000   1
  -6  -3   7 9.14000 4.31000   1
  -6  -3   7 10.2100 2.92000   1
   3   8   0 -0.9500 7.90000   1
  -3  -8   0 17.0800 4.67000   1
  -3  -8   0 15.9200 2.55000   1
   0  -2  -8 1025.60 47.2400   1
   0  -2   8 981.400 27.7300   1
   0  -2   8 960.560 30.6800   1
  10  -4  -5 172.600 10.4400   1
  10  -4   5 181.070 8.21000   1
 -10   4   5 189.740 17.4800   1
 -10   4  -5 187.950 9.49000   1
 -10   4   5 184.870 12.1200   1
 -10   4  -5 189.300 19.7200   1
 -12   5   2 10.4200 4.45000   1
  12  -5   2 1.41000 3.33000   1
  12  -5  -2 7.33000 3.80000   1
 -12   5  -2 5.59000 3.98000   1
   5  -5   6 41.8100 3.96000   1
  -5   5  -6 43.4900 6.88000   1
  -5   5   6 40.0100 3.00000   1
   5  -5  -6 36.0100 6.37000   1
  -5   5   6 54.6700 4.81000   1
  -5   5  -6 36.3900 6.62000   1
 -10  -4   5 184.600 11.5300   1
 -10  -4  -5 147.630 5.80000   1
 -10  -4  -5 176.310 6.46000   1
 -10  -4   5 160.400 15.9300   1
   8  -7  -1 -2.6800 5.14000   1
  -8   7  -1 1.64000 2.83000   1
  -8   7   1 1.47000 1.46000   1
   8  -7   1 6.92000 5.22000   1
  -8   7  -1 -2.5400 3.94000   1
  -8   7   1 3.21000 3.98000   1
  -4   0   8 356.570 10.7600   1
  -4   0  -8 395.160 22.4600   1
  -4   0   8 318.760 25.6700   1
  -5  -5   6 44.0100 7.08000   1
  -5  -5   6 39.1700 5.58000   1
  -5  -5  -6 36.1600 6.13000   1
  -5  -5  -6 30.3900 3.87000   1
 -12  -5  -2 5.36000 2.92000   1
 -12  -5   2 8.85000 4.27000   1
 -12  -5  -2 4.31000 3.31000   1
 -12  -5   2 5.19000 3.73000   1
   1  -2   8 3.77000 1.86000   1
   1  -2  -8 3.13000 3.58000   1
   1  -2   8 2.68000 1.65000   1
  -1   2   8 2.60000 0.82000   1
  -1   2  -8 2.14000 4.30000   1
  -1  -2   8 1.05000 2.30000   1
  -1  -2   8 5.23000 3.69000   1
  -1  -2   8 2.31000 1.38000   1
  -8  -7   1 6.44000 3.84000   1
  -8  -7  -1 -1.1400 3.38000   1
 -10   5  -4 11.9500 6.67000   1
 -10   5   4 19.5900 5.03000   1
 -10   5  -4 29.4900 7.11000   1
  10  -5  -4 17.4600 4.37000   1
  10  -5   4 21.4100 3.50000   1
 -10  -5  -4 19.6900 2.95000   1
 -10  -5   4 27.7500 8.02000   1
 -10  -5  -4 23.6700 3.24000   1
 -10  -5   4 14.6600 4.46000   1
  -5   6   5 16.4100 4.10000   1
  -5   6  -5 24.3100 7.60000   1
   5  -6  -5 20.5800 5.61000   1
   5  -6   5 13.3400 3.67000   1
  -5   6  -5 2.73000 6.75000   1
  -5   6   5 21.2600 2.14000   1
 -11   0  -6 -4.6200 3.87000   1
 -11   0   6 1.40000 2.86000   1
 -11   0  -6 -0.4600 1.96000   1
 -11   0   6 2.65000 3.16000   1
  -3   7  -4 1020.44 50.5900   1
   3  -7   4 1030.05 45.3700   1
   3  -7  -4 1027.54 55.1500   1
  -3   7  -4 1119.29 45.4000   1
  -3   7   4 1006.67 59.4000   1
  15  -2   2 -1.6000 4.23000   1
 -15   2   2 0.82000 3.83000   1
 -15   2  -2 3.41000 3.06000   1
  15  -2  -2 -0.1000 3.27000   1
  -3  -7  -4 1032.55 29.2300   1
  -3  -7   4 1026.45 52.3200   1
  -3  -7   4 1056.92 60.4400   1
   3   7   4 971.320 42.5400   1
  -3  -7  -4 1025.13 40.5800   1
  -5  -6   5 15.2900 4.22000   1
  -5  -6  -5 10.0500 4.47000   1
  -5  -6   5 14.7300 4.07000   1
  -5  -6  -5 16.9400 3.82000   1
 -15  -2  -2 -0.0800 4.43000   1
 -15  -2   2 4.32000 5.68000   1
  14   0   4 237.570 13.1000   1
 -14   0  -4 191.830 13.8100   1
 -14   0   4 203.290 13.9100   1
  14   0  -4 221.050 12.5600   1
   6  -7   3 84.1800 11.9400   1
   6  -7  -3 85.6100 11.7700   1
  -6   7  -3 99.7000 6.28000   1
  -6   7   3 73.3900 13.3100   1
  -6   7  -3 92.9400 13.9500   1
  16   0   0 1168.12 52.3500   1
 -16   0   0 1088.01 53.5200   1
  -6  -7  -3 96.4100 7.20000   1
  -6  -7   3 97.5500 6.86000   1
  -6  -7   3 95.4900 8.61000   1
  -3   8  -1 7.63000 5.01000   1
   3  -8  -1 12.1800 3.90000   1
   3  -8   1 5.76000 3.98000   1
  -3   8   1 -3.0200 4.41000   1
   3   8   1 7.68000 3.89000   1
  -3  -8   1 8.15000 1.80000   1
  -3  -8  -1 -1.2700 3.95000   1
   3   8  -1 0.41000 4.55000   1
  -3  -8   1 -6.1600 4.21000   1
 -14   4   0 212.440 14.7100   1
  14  -4   0 220.610 12.7100   1
 -14  -4   0 191.550 10.9100   1
  -2   2   8 84.5900 6.11000   1
   2  -2  -8 95.7000 7.46000   1
   2  -2   8 70.2700 2.23000   1
   2  -2   8 69.6900 2.35000   1
  -2   2   8 72.8200 4.06000   1
  -2  -2   8 78.1700 3.94000   1
  -2  -2   8 78.4400 5.42000   1
   2   2  -8 91.6100 10.0500   1
  11  -6   0 -6.9100 5.39000   1
 -11   6   0 1.09000 3.99000   1
  -4   1   8 14.5900 2.21000   1
  -4  -1   8 15.9300 3.57000   1
  -4  -1  -8 16.6800 5.00000   1
  -4  -1   8 15.4600 2.42000   1
 -11  -6   0 2.13000 3.61000   1
   0  -8  -2 1588.47 94.4400   1
   0  -8   2 1618.84 64.0500   1
   0  -8   2 1637.84 98.7800   1
   0   8   2 1662.03 82.2400   1
   0   8  -2 1631.69 85.7500   1
 -15   0   3 0.37000 3.57000   1
  15   0  -3 -1.2700 3.39000   1
  15   0   3 -0.8500 2.46000   1
 -15   0  -3 -0.1400 4.04000   1
 -11   1  -6 59.9800 4.94000   1
 -11   1   6 60.7400 9.53000   1
 -11   1   6 50.4000 9.44000   1
  11  -1  -6 53.1300 5.81000   1
  11  -1   6 60.9100 2.81000   1
 -11   1  -6 67.1600 8.12000   1
   8  -4  -6 19.0800 3.49000   1
  -8   4   6 17.0900 3.75000   1
  -8   4   6 14.2000 2.79000   1
  -8   4  -6 12.9700 5.01000   1
  -8   4  -6 12.3000 2.95000   1
   8  -4   6 14.6100 2.65000   1
 -11  -1   6 53.5100 5.96000   1
 -11  -1  -6 51.6900 7.30000   1
 -11  -1  -6 55.6900 3.63000   1
 -11  -1   6 50.9100 6.55000   1
  -8  -4  -6 16.9400 1.66000   1
  -8  -4   6 15.0300 4.83000   1
  -8  -4  -6 16.7900 4.01000   1
  -8  -4  -6 17.3600 1.53000   1
  -8  -4   6 20.6100 6.82000   1
  -8  -4   6 17.1400 4.12000   1
  -4   4  -7 547.010 43.6900   1
  -4   4   7 534.290 25.3600   1
   4  -4  -7 555.500 17.8500   1
   4  -4   7 519.500 21.9000   1
  -4   4   7 480.370 25.4000   1
 -15   3   0 222.840 15.6300   1
  15  -3   0 276.660 20.6200   1
  -4  -4   7 508.610 19.9000   1
  -4  -4   7 539.920 28.5300   1
  -4  -4  -7 538.290 9.86000   1
  -4  -4  -7 535.940 31.6700   1
 -14   1   4 44.8800 10.1000   1
 -14   1  -4 41.8600 6.81000   1
  14  -1   4 47.8200 4.07000   1
  14  -1  -4 36.2700 5.77000   1
 -14  -1   4 48.5200 9.45000   1
 -14  -1  -4 42.7100 4.23000   1
 -15  -3   0 207.000 17.4900   1
   1  -8   2 1.66000 3.69000   1
  -1   8   2 1.56000 3.71000   1
   1  -8  -2 0.24000 3.38000   1
   1  -8   2 1.05000 1.56000   1
  -4   8   0 660.430 49.0300   1
   4  -8   0 691.210 33.9900   1
   1   8   2 -6.9700 6.04000   1
  -1  -8  -2 -1.5000 3.71000   1
  -1  -8   2 -0.0700 1.80000   1
   1   8  -2 4.64000 4.25000   1
   4   8   0 703.660 36.2000   1
  -4  -8   0 721.990 24.9600   1
  -4  -8   0 753.800 46.6000   1
 -16   0   1 14.6200 4.50000   1
 -16   0  -1 10.4500 4.18000   1
  16   0   1 11.7700 3.74000   1
  16   0  -1 10.0900 4.16000   1
 -16   1   0 5.00000 3.93000   1
  16  -1   0 2.46000 5.24000   1
 -16  -1   0 9.86000 5.93000   1
  16   1   0 4.48000 3.59000   1
  -8   6   4 20.1600 4.93000   1
  -8   6  -4 19.3700 4.39000   1
   8  -6  -4 15.5500 4.42000   1
   8  -6   4 26.8700 3.91000   1
  -8   6  -4 10.4900 7.27000   1
  -8   6   4 20.7000 2.58000   1
  14  -4  -1 896.630 40.8300   1
  14  -4   1 836.140 37.9800   1
 -14   4  -1 913.400 43.5800   1
 -14   4   1 863.770 44.2000   1
  -8  -6  -4 10.0600 5.06000   1
  -8  -6   4 19.6500 4.33000   1
  -8  -6   4 26.8200 7.88000   1
 -14  -4  -1 747.430 31.4300   1
 -14  -4   1 747.070 33.8100   1
  -8   2  -7 747.430 22.1200   1
  -8   2   7 653.730 37.8600   1
  -8   2   7 725.270 28.6300   1
  -8   2  -7 713.750 39.5500   1
   8  -2  -7 753.610 35.3300   1
   8  -2   7 690.910 20.5700   1
  -8  -2  -7 722.720 48.5700   1
  -8  -2   7 701.170 34.8600   1
  -8  -2   7 746.410 38.1700   1
 -11   6   1 49.7000 7.42000   1
  11  -6  -1 47.7200 6.58000   1
  11  -6   1 48.4600 6.11000   1
 -11   6  -1 48.6800 7.25000   1
 -11   6  -1 51.4300 4.54000   1
  -4   7  -4 75.9700 6.41000   1
  -4   7   4 71.1600 7.43000   1
   4  -7   4 73.4900 6.93000   1
   4  -7  -4 85.5000 6.53000   1
  -4   7  -4 55.8600 12.6800   1
 -11  -6  -1 43.0300 6.35000   1
 -11  -6   1 72.6100 10.8900   1
  13   0  -5 1.94000 3.34000   1
 -13   0  -5 3.84000 2.09000   1
 -13   0   5 0.74000 3.58000   1
  13   0   5 2.15000 1.73000   1
  -4  -7  -4 73.0300 3.01000   1
  -4  -7   4 80.2900 9.31000   1
  -4  -7  -4 84.4900 5.87000   1
  -4  -7   4 67.7900 7.46000   1
   4   7   4 66.6000 6.03000   1
  -3   2   8 3.98000 1.50000   1
   3  -2   8 0.94000 1.26000   1
  -3   2   8 4.42000 2.84000   1
   3  -2   8 1.81000 1.25000   1
   3  -2   8 2.53000 3.80000   1
  15  -1  -3 674.940 32.3900   1
 -15   1  -3 609.430 26.8900   1
 -15   1   3 651.540 47.4400   1
  15  -1   3 662.870 25.2300   1
  -3  -2   8 -0.0200 1.68000   1
  -3  -2   8 1.79000 2.75000   1
  -3  -2  -8 -0.3700 3.42000   1
 -15  -1   3 618.700 31.5800   1
 -15  -1  -3 632.080 25.9500   1
  -2   8   2 289.270 17.2700   1
   2  -8   2 293.590 16.6000   1
   2  -8  -2 289.620 16.0500   1
  -2  -8   2 301.510 13.4900   1
  -2  -8   2 269.660 16.1700   1
   2   8   2 284.400 16.6400   1
  -2  -8  -2 261.200 15.2200   1
   2   8  -2 227.560 26.1200   1
  13  -3  -4 740.160 47.3200   1
  13  -3   4 740.280 27.9700   1
 -13   3  -4 758.370 31.8200   1
 -13   3   4 787.940 51.6000   1
 -15   3   1 677.350 36.4000   1
  15  -3   1 712.090 42.4300   1
 -15   3  -1 712.240 34.5600   1
  15  -3  -1 752.230 34.9100   1
 -13  -3   4 682.710 34.6000   1
 -13  -3  -4 732.280 26.2800   1
  -5   0   8 1.54000 1.92000   1
  -5   0  -8 -8.6200 4.48000   1
 -15  -3   1 699.950 44.6800   1
 -15  -3  -1 657.800 29.2600   1
   4  -8   1 631.790 43.5200   1
   4  -8  -1 585.860 41.2900   1
  -4   8   1 649.360 33.1800   1
  -4   8  -1 602.960 33.1200   1
  13  -4  -3 3.35000 3.61000   1
 -13   4   3 -1.4900 3.95000   1
 -13   4  -3 8.98000 3.43000   1
  13  -4   3 -0.9600 2.76000   1
  -9   0   7 0.59000 2.61000   1
  -9   0  -7 -3.1900 6.16000   1
  -9   0   7 3.18000 5.07000   1
   4   8   1 634.280 32.3500   1
  -4  -8  -1 648.380 20.0400   1
  -4  -8  -1 610.080 29.7100   1
  -4  -8   1 633.350 31.5000   1
  -4  -8   1 679.580 26.0900   1
 -16   1   1 1.26000 4.35000   1
  16  -1  -1 5.30000 3.89000   1
 -16   1  -1 9.62000 3.91000   1
  16  -1   1 12.9500 5.20000   1
 -13  -4   3 3.66000 5.58000   1
 -13  -4  -3 6.36000 2.73000   1
 -13  -4  -3 7.07000 3.03000   1
  16   1   1 0.85000 3.40000   1
 -16  -1  -1 10.6800 3.69000   1
  16   1  -1 9.66000 3.80000   1
 -16  -1   1 5.44000 4.12000   1
 -14   3  -3 7.61000 5.36000   1
  14  -3  -3 1.07000 3.87000   1
  14  -3   3 7.90000 3.08000   1
 -14   3   3 8.51000 6.69000   1
 -14  -3   3 2.10000 4.22000   1
 -14  -3  -3 8.57000 2.82000   1
 -13   5   0 603.900 33.0800   1
  13  -5   0 638.330 40.8700   1
 -12   4  -4 418.560 26.2400   1
 -12   4   4 385.250 21.6100   1
 -12   4  -4 361.910 30.3200   1
  12  -4   4 399.590 15.9700   1
  12  -4  -4 399.590 19.8500   1
 -13  -5   0 793.190 35.1700   1
 -13  -5   0 575.510 28.3100   1
 -12  -4  -4 407.980 14.8400   1
 -12  -4  -4 340.430 18.2800   1
 -12  -4   4 376.570 19.5800   1
  -6   5   6 1.54000 1.74000   1
   6  -5   6 2.84000 2.41000   1
  -6   5  -6 7.24000 2.77000   1
   6  -5  -6 1.97000 2.66000   1
  -6   5   6 2.49000 2.97000   1
  -6   5  -6 7.99000 4.22000   1
  -6  -5  -6 1.34000 2.51000   1
  -6  -5  -6 0.78000 2.37000   1
  -6  -5   6 -3.6100 3.53000   1
  -6  -5   6 3.25000 2.87000   1
  -8   7   2 46.1500 6.40000   1
  -8   7  -2 32.0800 6.34000   1
   8  -7  -2 28.3900 5.62000   1
  -8   7   2 33.5000 1.54000   1
  -8   7  -2 41.7300 3.75000   1
  -8   7   2 32.3800 1.50000   1
   8  -7   2 22.9400 5.37000   1
   7  -3  -7 239.870 13.9600   1
   7  -3   7 227.970 6.65000   1
  -7   3  -7 251.190 16.8100   1
  -7   3   7 205.650 10.5100   1
  -7   3  -7 226.920 7.49000   1
  -7   3   7 225.610 15.3500   1
  -8  -7  -2 44.1700 8.75000   1
  -8  -7   2 42.7100 6.91000   1
  -8  -7   2 44.6300 5.10000   1
  -7  -3   7 207.430 16.1800   1
  -7  -3   7 257.120 12.4700   1
  -7  -3   7 246.270 21.5100   1
  -7  -3  -7 227.850 14.0200   1
 -13   1   5 111.440 14.4500   1
 -13   1  -5 111.370 6.02000   1
  13  -1  -5 113.550 8.83000   1
  13  -1   5 106.160 7.79000   1
 -13  -1  -5 101.220 5.12000   1
 -13  -1   5 107.150 13.4700   1
  -6   6  -5 149.390 10.0300   1
   6  -6   5 146.010 12.7700   1
   6  -6  -5 132.650 9.03000   1
  -6   6   5 160.710 6.21000   1
  -6   6  -5 148.740 10.5700   1
  -6   6   5 150.390 10.1800   1
  -6  -6   5 172.800 10.6100   1
  -6  -6   5 156.350 10.3900   1
  -6  -6  -5 147.160 10.5300   1
  -6  -6  -5 156.760 10.6300   1
  -5   1   8 19.2000 4.20000   1
  -5   1  -8 30.3300 6.36000   1
  -5   1   8 21.0000 4.46000   1
  -5  -1  -8 20.0800 8.23000   1
  -5  -1   8 16.4600 4.05000   1
  -9   1  -7 301.480 20.1700   1
   9  -1  -7 330.490 13.1100   1
  -9   1  -7 289.010 5.38000   1
  -9   1   7 295.930 14.8800   1
  -9   1   7 313.760 14.1500   1
   9  -1   7 300.620 6.42000   1
  -9  -1  -7 303.740 19.0600   1
  -9  -1   7 306.520 20.0000   1
  -9  -1   7 295.630 24.9200   1
  -9   7   0 1209.23 63.7700   1
  -9   7   0 1218.13 45.3600   1
   9  -7   0 1190.93 57.7400   1
   3  -8  -2 40.8200 8.03000   1
  -3   8   2 27.8300 8.91000   1
   3  -8   2 28.7500 8.81000   1
  -3   8  -2 16.2400 6.40000   1
  -3  -8  -2 22.3200 0.90000   1
   3   8  -2 18.1700 5.95000   1
   3   8   2 26.3400 5.11000   1
  -3  -8   2 20.8800 8.15000   1
  -3  -8  -2 3.57000 7.19000   1
  -3  -8  -2 21.0500 0.94000   1
  -3  -8   2 19.2700 4.44000   1
  13  -5   1 11.5900 4.16000   1
  13  -5  -1 15.4300 4.27000   1
 -13   5   1 17.4200 4.94000   1
 -13   5  -1 10.0400 5.02000   1
  -9  -7   0 1346.48 68.5400   1
 -10   3   6 26.3500 5.81000   1
  10  -3  -6 35.6400 4.15000   1
 -10   3  -6 29.3200 6.02000   1
 -10   3  -6 18.4500 4.79000   1
 -10   3   6 30.2900 4.64000   1
  10  -3   6 16.5900 2.54000   1
 -13  -5  -1 12.3300 4.41000   1
 -13  -5   1 10.3500 4.26000   1
 -13  -5  -1 8.64000 5.85000   1
 -13  -5   1 24.1700 5.00000   1
   5  -4   7 16.5100 2.55000   1
   5  -4  -7 26.1500 4.54000   1
  -5   4   7 9.97000 4.79000   1
  -5   4   7 21.5900 4.85000   1
  -5   4  -7 16.4400 4.40000   1
  -5  -4  -7 18.6500 0.82000   1
  -5  -4   7 21.4200 3.67000   1
  -5  -4  -7 21.2500 6.34000   1
  -5  -4   7 9.57000 5.00000   1
  -5  -4   7 22.4400 3.62000   1
 -10  -3  -6 27.3200 2.90000   1
 -10  -3  -6 26.9700 1.94000   1
 -10  -3   6 22.1700 4.65000   1
 -10  -3   6 23.0500 5.52000   1
 -10  -3  -6 21.5500 5.07000   1
   5  -8   0 22.4400 5.32000   1
  -5   8   0 13.8900 5.66000   1
  -5  -8   0 24.8700 5.31000   1
  -5  -8   0 29.6800 2.71000   1
  -7   7  -3 334.740 19.6000   1
   7  -7  -3 315.600 17.0700   1
  -7   7   3 330.070 19.9400   1
  -7   7  -3 348.500 20.3700   1
   7  -7   3 334.590 17.0500   1
  -9   5   5 352.350 16.5400   1
  -9   5  -5 399.710 17.7000   1
  -9   5  -5 417.010 21.5300   1
  -9   5   5 366.300 28.5700   1
   9  -5   5 357.250 15.2900   1
   9  -5  -5 381.580 25.0500   1
  -7  -7   3 327.630 22.8700   1
  -7  -7  -3 364.460 16.4700   1
  -7  -7   3 357.570 20.8000   1
  -4   2  -8 599.460 34.2700   1
  -4   2   8 630.690 19.2800   1
  -4   2   8 568.280 33.6700   1
   4  -2   8 587.690 13.1200   1
   4  -2   8 566.760 12.4900   1
  -9  -5   5 338.090 17.7800   1
  -9  -5  -5 338.160 11.5800   1
  -9  -5   5 417.290 21.1800   1
  -9  -5   5 381.210 20.3600   1
  -9  -5  -5 412.760 13.2400   1
  -4  -2   8 685.940 27.4600   1
  -4  -2   8 571.790 30.4700   1
  -4  -2  -8 573.970 30.1700   1
  -4  -2   8 591.530 19.8500   1
 -11   2  -6 5.01000 6.91000   1
 -11   2  -6 1.27000 2.00000   1
 -11   2   6 3.28000 3.00000   1
 -11   2   6 -2.3400 3.42000   1
  11  -2   6 3.11000 1.84000   1
  11  -2  -6 6.81000 3.02000   1
 -11  -2   6 4.70000 3.42000   1
 -11  -2  -6 6.43000 3.98000   1
 -11  -2  -6 2.21000 1.29000   1
 -11  -2   6 1.75000 6.02000   1
 -11  -2  -6 2.20000 1.98000   1
 -10   6   3 92.6500 15.6600   1
 -10   6  -3 112.530 7.79000   1
 -10   6  -3 95.6000 14.1700   1
  10  -6   3 113.940 7.90000   1
  10  -6  -3 122.160 13.7200   1
 -14   2   4 90.0700 9.42000   1
 -14   2  -4 85.5700 6.82000   1
  14  -2  -4 101.130 8.09000   1
 -10  -6   3 142.240 11.6800   1
 -10  -6  -3 124.130 8.25000   1
 -14  -2   4 81.7000 8.34000   1
 -14  -2  -4 83.0700 5.52000   1
   5  -7  -4 12.8800 3.62000   1
   5  -7   4 5.94000 3.74000   1
  -5   7   4 5.64000 4.20000   1
  -5   7  -4 12.6400 3.48000   1
  -5   7  -4 8.77000 4.49000   1
 -16   0  -2 526.610 24.9800   1
 -16   0   2 513.550 38.3600   1
  16   0   2 522.120 23.2400   1
  16   0  -2 552.260 27.3800   1
   0   6   6 655.530 24.2500   1
   0  -6  -6 658.080 29.6500   1
   0  -6   6 627.340 26.4800   1
  -9   7  -1 310.860 15.1800   1
   9  -7  -1 304.430 17.3000   1
   9  -7   1 297.920 16.7500   1
  -9   7  -1 281.030 28.1100   1
  -9   7   1 288.770 10.5200   1
  -9   7   1 282.990 18.7300   1
  -5  -7  -4 7.00000 2.62000   1
  -5  -7   4 1.51000 3.63000   1
  -5  -7  -4 9.16000 4.61000   1
  -5  -7   4 3.97000 3.24000   1
  12  -3   5 37.5700 3.82000   1
 -12   3  -5 40.0100 7.21000   1
 -12   3   5 37.9600 9.91000   1
 -12   3  -5 51.4100 6.87000   1
  12  -3  -5 50.0700 5.69000   1
 -16   2   0 989.070 49.9600   1
  16  -2   0 1003.51 46.1100   1
 -16  -2   0 921.240 44.5700   1
 -12  -3  -5 21.0400 4.86000   1
 -12  -3   5 44.3600 5.65000   1
 -12  -3  -5 36.0200 3.10000   1
  -9  -7  -1 329.320 26.6700   1
  -9  -7   1 349.040 28.4700   1
  14  -4  -2 171.870 12.3100   1
 -14   4  -2 179.740 12.5100   1
 -14   4   2 172.760 13.8400   1
  14  -4   2 208.670 15.7600   1
   1  -6   6 17.4400 3.66000   1
   1  -6   6 9.71000 4.34000   1
  -1   6   6 19.2200 4.92000   1
   1  -6  -6 16.8800 2.92000   1
  -1  -6   6 15.1500 6.15000   1
   1   6   6 19.9600 3.24000   1
  -1  -6  -6 21.8100 3.89000   1
  -1  -6  -6 22.5200 2.90000   1
 -14  -4  -2 157.790 13.1300   1
 -14  -4   2 148.090 10.2700   1
  -5   8  -1 28.6700 9.40000   1
  -5   8   1 21.2400 9.11000   1
   5  -8   1 27.7200 5.51000   1
   5  -8  -1 16.3500 5.22000   1
   0  -3  -8 0.17000 0.53000   1
   0   3  -8 0.84000 4.17000   1
   0   3   8 -0.2800 0.67000   1
   0  -3   8 -0.8900 2.45000   1
   0  -3   8 -0.4700 1.53000   1
  -5  -8  -1 25.8700 2.29000   1
  -5  -8   1 19.0300 8.17000   1
  -5  -8  -1 27.3900 7.73000   1
  -5  -8   1 16.3900 2.95000   1
 -12   5   3 -6.7300 6.25000   1
  12  -5  -3 0.96000 5.35000   1
  12  -5   3 1.53000 2.93000   1
 -12   5  -3 0.84000 5.00000   1
 -12   5  -3 3.81000 3.53000   1
  11  -6   2 21.1900 4.83000   1
 -11   6  -2 26.6700 5.89000   1
 -11   6  -2 29.9400 4.20000   1
 -11   6   2 32.8300 6.36000   1
  11  -6  -2 31.7600 8.50000   1
 -12  -5   3 0.40000 3.60000   1
 -12  -5   3 0.80000 4.33000   1
 -12  -5  -3 5.05000 2.84000   1
 -12  -5  -3 1.16000 4.06000   1
 -11  -6  -2 40.5600 5.33000   1
 -11  -6   2 27.6400 10.9200   1
   1  -3  -8 236.550 7.27000   1
   1  -3   8 226.770 7.45000   1
  -1   3   8 225.290 5.57000   1
  -1  -3   8 224.900 8.24000   1
  -1  -3   8 217.670 11.1700   1
  -1  -3   8 231.920 14.4800   1
 -15   2  -3 9.99000 3.21000   1
  15  -2  -3 2.22000 3.82000   1
  15  -2   3 4.20000 2.84000   1
 -15   2   3 -6.4100 4.28000   1
 -15  -2  -3 6.22000 3.01000   1
 -15  -2   3 -4.0200 6.33000   1
 -15   3  -2 286.500 24.1100   1
  15  -3  -2 334.280 17.6000   1
  15  -3   2 282.190 14.7600   1
 -15   3   2 276.740 27.7100   1
  -6   0   8 615.740 21.5900   1
  -6   0   8 630.980 29.7700   1
  -6   0  -8 680.070 36.1400   1
 -15  -3  -2 270.620 13.3900   1
 -15  -3   2 257.470 16.6600   1
  -4   8   2 429.610 24.3700   1
  -4   8  -2 400.760 37.0200   1
   4  -8   2 431.060 23.0700   1
   4  -8  -2 444.740 22.2900   1
   4   8   2 403.870 22.7400   1
  -4  -8  -2 451.700 12.3400   1
  -4  -8  -2 449.730 21.8200   1
  -4  -8   2 448.890 15.8900   1
  -4  -8   2 423.230 22.6800   1
 -16   1  -2 3.35000 5.68000   1
  16  -1  -2 8.08000 3.87000   1
 -16   1   2 6.51000 4.43000   1
  16  -1   2 4.52000 5.02000   1
  11  -4  -5 3.76000 3.49000   1
 -11   4  -5 6.01000 3.16000   1
 -11   4  -5 2.63000 4.43000   1
 -11   4   5 9.34000 3.97000   1
 -11   4   5 5.92000 2.83000   1
  11  -4   5 3.88000 2.59000   1
 -16  -1  -2 4.13000 5.53000   1
 -16  -1   2 9.46000 4.47000   1
  16  -2  -1 13.8500 6.64000   1
  16  -2   1 7.34000 3.94000   1
 -16   2  -1 11.6200 4.43000   1
 -16   2   1 15.2700 7.42000   1
   2  -6   6 57.0300 5.17000   1
   2  -6  -6 39.4600 4.38000   1
   2  -6   6 67.0000 6.00000   1
  -2   6  -6 52.1000 5.72000   1
  -2   6   6 59.0700 7.57000   1
  -2  -6   6 47.9200 6.16000   1
  -2  -6  -6 50.2500 3.32000   1
  -2  -6  -6 40.2300 3.81000   1
  -2  -6   6 70.5100 8.13000   1
   2   6   6 52.2300 4.10000   1
 -11  -4  -5 5.05000 3.17000   1
 -11  -4   5 7.68000 3.99000   1
 -11  -4   5 4.96000 3.60000   1
 -11  -4  -5 1.69000 1.94000   1
 -16  -2  -1 4.60000 6.06000   1
 -16  -2   1 10.8600 4.42000   1
 -11   5  -4 68.0400 6.83000   1
 -11   5  -4 53.5700 6.50000   1
  11  -5   4 48.8500 8.06000   1
 -11   5   4 50.4600 7.48000   1
  11  -5  -4 70.8300 9.91000   1
  -9   4  -6 18.5900 3.30000   1
  -9   4   6 16.1200 3.08000   1
  -9   4   6 16.1200 4.23000   1
   9  -4  -6 13.0300 5.86000   1
   9  -4   6 15.6200 2.80000   1
  -9   4  -6 17.6200 5.53000   1
 -11  -5  -4 67.7700 7.55000   1
 -11  -5   4 51.0700 6.86000   1
 -11  -5   4 75.3100 7.95000   1
 -11  -5  -4 54.8500 4.45000   1
  -9  -4  -6 13.9200 1.58000   1
  -9  -4  -6 14.0500 2.80000   1
  -9  -4   6 15.6800 6.13000   1
  -9  -4   6 15.4800 4.94000   1
  -9  -4   6 14.8300 4.55000   1
  -9  -4  -6 7.12000 4.07000   1
  -2   3   8 1.34000 1.30000   1
   2  -3   8 3.10000 3.84000   1
   2  -3  -8 1.86000 1.29000   1
   2  -3   8 -1.8800 1.42000   1
  -2  -3  -8 3.83000 3.33000   1
  -2  -3   8 0.68000 1.91000   1
  -2  -3   8 2.61000 2.03000   1
   0  -8  -3 1.61000 3.23000   1
   0   8   3 -0.7800 5.53000   1
   0   8  -3 -2.1600 3.93000   1
   0  -8   3 2.10000 2.12000   1
 -13   2   5 9.45000 4.33000   1
 -13   2  -5 7.20000 2.93000   1
 -13   2  -5 10.8900 4.76000   1
  13  -2   5 2.68000 4.03000   1
  13  -2  -5 7.71000 3.77000   1
 -13  -2  -5 0.25000 1.95000   1
 -13  -2   5 4.70000 3.69000   1
  -9   6   4 2.27000 1.48000   1
   9  -6  -4 6.93000 3.45000   1
   9  -6   4 4.57000 3.05000   1
  -9   6  -4 3.18000 3.52000   1
  -9   6   4 9.07000 4.01000   1
  -9   6  -4 0.06000 3.74000   1
   0  -5  -7 15.8300 3.25000   1
   0  -5  -7 17.9700 2.28000   1
   0  -5   7 17.2800 3.44000   1
   0   5   7 18.6800 3.87000   1
  -9  -6  -4 -1.0700 2.65000   1
  -9  -6   4 5.68000 3.46000   1
  -9  -6   4 5.14000 4.12000   1
  -6   1  -8 43.7100 11.4800   1
  -6   1   8 42.2600 8.36000   1
  -6   1   8 35.4700 3.59000   1
  -6  -1   8 30.0700 5.84000   1
  -6  -1   8 32.3300 5.33000   1
  -6  -1  -8 30.2500 6.43000   1
 -12   0  -6 465.090 28.0900   1
 -12   0   6 512.290 25.0400   1
 -12   0  -6 482.830 13.9800   1
 -12   0   6 468.700 24.1000   1
   7  -5   6 543.670 20.2200   1
  -7   5  -6 545.330 23.4600   1
   7  -5  -6 581.130 31.0200   1
  -7   5   6 535.090 17.4000   1
  -7   5   6 538.870 33.4300   1
  -7   5  -6 575.390 30.7600   1
  -1   8   3 23.8900 5.43000   1
   1  -8   3 18.7800 4.71000   1
   1  -8  -3 25.1900 4.76000   1
   1  -8   3 28.6200 5.41000   1
  -1   8  -3 22.6400 6.20000   1
   1   8  -3 14.2800 9.05000   1
   1   8   3 18.2100 4.91000   1
  -1  -8  -3 18.9900 7.08000   1
  -1  -8   3 19.6600 3.00000   1
  -7  -5  -6 541.070 20.7700   1
  -7  -5   6 571.170 26.3700   1
  -7  -5  -6 544.440 23.5700   1
  -7  -5   6 569.300 28.9200   1
  -5   2  -8 -11.340 7.91000   1
  -5   2   8 3.78000 2.13000   1
  -5  -2   8 6.10000 3.91000   1
  -5  -2  -8 2.40000 7.15000   1
  -5  -2   8 11.3800 2.69000   1
  -1   5  -7 465.300 27.4700   1
  -1   5   7 441.410 15.0200   1
   1  -5  -7 456.940 19.0000   1
   1  -5   7 453.430 17.4900   1
  -1  -5  -7 449.940 17.7300   1
  -1  -5  -7 459.280 13.2000   1
  -1  -5   7 453.450 18.0200   1
   1   5   7 464.280 17.8900   1
   9  -2   7 0.95000 1.99000   1
   9  -2  -7 3.65000 4.29000   1
  -9   2   7 5.28000 2.96000   1
  -9   2   7 5.13000 2.94000   1
  -9   2  -7 0.61000 7.15000   1
  -9   2  -7 3.85000 1.43000   1
  -9  -2   7 5.64000 3.20000   1
  -9  -2   7 2.83000 6.47000   1
  -9  -2  -7 5.51000 4.30000   1
 -13   5   2 598.130 51.3600   1
 -13   5  -2 656.670 47.3300   1
  13  -5   2 656.790 29.6900   1
  13  -5  -2 692.850 33.1400   1
  -7   6   5 42.5800 6.07000   1
  -7   6  -5 40.0000 5.66000   1
   7  -6   5 52.2300 7.37000   1
   7  -6  -5 39.2100 8.18000   1
  -7   6  -5 42.7100 6.18000   1
  -7   6   5 41.9900 2.41000   1
   6  -4  -7 147.370 7.22000   1
  -6   4  -7 122.190 9.54000   1
  -6   4  -7 127.120 12.5000   1
  -6   4   7 142.230 10.4700   1
  -6   4   7 123.280 7.70000   1
   6  -4   7 124.290 8.24000   1
  -7  -6  -5 34.6700 4.04000   1
  -7  -6   5 30.3200 5.82000   1
  -7  -6  -5 42.6400 3.83000   1
  -7  -6   5 49.4500 6.40000   1
  -6  -4  -7 140.360 8.83000   1
  -6  -4   7 137.510 10.6800   1
  -6  -4  -7 119.840 2.71000   1
  -6  -4   7 116.270 7.91000   1
  -6  -4   7 146.510 8.25000   1
 -13  -5  -2 754.260 30.6400   1
 -13  -5  -2 560.270 25.7100   1
 -13  -5   2 610.970 29.8500   1
  -6   8   0 882.830 67.3600   1
   6  -8   0 930.420 58.2000   1
   0  -7   5 27.1400 9.03000   1
   0   7  -5 43.2800 6.37000   1
   0   7   5 45.5800 5.31000   1
   0  -7  -5 46.1800 7.37000   1
  -6  -8   0 1009.00 66.4600   1
  -6  -8   0 1001.23 34.9100   1
   3  -6   6 12.0000 3.40000   1
  -3   6  -6 10.9300 5.15000   1
  -3   6   6 16.5400 5.42000   1
  -3   6  -6 17.6600 3.94000   1
   3  -6   6 14.8200 4.04000   1
   3  -6  -6 8.00000 4.95000   1
  -3  -6  -6 9.35000 2.47000   1
  -3  -6   6 8.05000 4.04000   1
  -3  -6  -6 15.1500 3.86000   1
  -3  -6   6 16.9700 3.67000   1
   3   6   6 7.28000 3.98000   1
  -8   3  -7 3.11000 1.76000   1
   8  -3  -7 5.10000 2.53000   1
   8  -3   7 0.50000 2.67000   1
  -8   3   7 -1.4000 2.62000   1
  -8   3   7 2.41000 2.83000   1
  -8   3  -7 5.08000 7.09000   1
  -1   7   5 682.440 29.4300   1
   1  -7  -5 675.530 27.0200   1
   1  -7   5 683.280 41.0800   1
  -1   7  -5 622.430 45.0100   1
  -1  -7  -5 677.710 26.5200   1
  -1  -7   5 713.260 31.2400   1
   1   7   5 673.100 28.9300   1
  -8  -3   7 1.26000 2.67000   1
  -8  -3  -7 -5.1700 5.16000   1
  -8  -3   7 -1.6800 3.77000   1
  12  -6   0 417.660 21.8600   1
 -12   6   0 416.830 24.5500   1
   2  -8  -3 947.050 42.1900   1
  -2   8   3 887.050 44.9000   1
   2  -8   3 911.150 43.6300   1
  -2   8  -3 978.710 67.4400   1
   2   8  -3 890.840 47.5800   1
  -2  -8   3 915.490 33.9500   1
   2   8   3 858.940 43.3200   1
  -2  -8  -3 934.860 41.0700   1
  -2  -8   3 925.320 44.3600   1
 -12  -6   0 388.340 20.4200   1
 -12  -6   0 465.820 33.2800   1
   3  -3   8 655.140 21.8900   1
  -3   3   8 659.050 27.0800   1
  -3   3  -8 673.030 40.4800   1
  -3   3   8 658.560 25.1900   1
   3  -3  -8 694.660 23.9000   1
  -3  -3  -8 706.440 33.0400   1
  -3  -3   8 689.160 24.2700   1
  -3  -3   8 634.380 22.6400   1
  -2   5   7 28.4900 3.46000   1
   2  -5   7 35.2200 5.51000   1
   2  -5  -7 27.8600 3.13000   1
   2  -5   7 38.5100 3.85000   1
  -2  -5  -7 25.5400 3.81000   1
  -2  -5   7 23.2600 5.60000   1
  -2  -5  -7 28.7400 3.50000   1
  -2  -5   7 30.3500 4.10000   1
   2   5   7 29.3200 2.40000   1
 -12   1   6 8.33000 4.13000   1
  12  -1  -6 12.8700 3.90000   1
  12  -1   6 12.3100 1.88000   1
 -12   1   6 16.1900 4.30000   1
 -12   1  -6 2.56000 5.22000   1
 -12   1  -6 7.68000 2.30000   1
 -12  -1   6 8.29000 6.46000   1
 -12  -1  -6 7.73000 5.21000   1
 -12  -1  -6 12.9300 1.89000   1
 -12  -1   6 16.3500 4.69000   1
   6  -7   4 2.35000 5.28000   1
   6  -7  -4 4.40000 5.17000   1
  -6   7  -4 3.99000 5.02000   1
  -6   7   4 3.12000 5.97000   1
  -6   7  -4 2.16000 4.03000   1
  -6  -7  -4 5.33000 2.93000   1
  -6  -7   4 -1.9700 3.32000   1
  -6  -7   4 5.58000 3.65000   1
  -6  -7  -4 6.98000 2.04000   1
  -9   7  -2 830.860 43.9100   1
  -9   7   2 823.120 44.4300   1
  -9   7  -2 896.790 32.6400   1
  -9   7   2 812.150 22.9300   1
   9  -7  -2 866.170 40.5800   1
   9  -7   2 780.370 38.7900   1
 -10   0   7 138.340 10.4500   1
 -10   0   7 140.070 8.89000   1
 -10   0  -7 144.150 12.7900   1
  -9  -7  -2 921.520 42.7900   1
  -9  -7   2 966.550 49.4800   1
   6  -8   1 242.260 14.8700   1
  -6   8  -1 217.890 6.43000   1
   6  -8  -1 207.880 14.4200   1
  -6   8  -1 217.890 16.1300   1
  -6   8   1 237.850 16.2300   1
  -5   8  -2 6.84000 5.18000   1
  -5   8   2 15.7100 5.05000   1
   5  -8   2 10.9300 4.56000   1
   5  -8  -2 10.8600 4.49000   1
  -5   8  -2 13.0000 3.95000   1
   2  -7   5 17.3100 4.64000   1
   2  -7  -5 29.8900 4.02000   1
  -2   7  -5 18.2000 5.27000   1
  -2   7   5 23.6100 4.54000   1
  -6  -8   1 238.890 15.6500   1
  -6  -8   1 225.660 9.87000   1
  -6  -8  -1 249.960 14.6100   1
  -2  -7   5 29.1400 4.37000   1
   2   7   5 20.1200 3.96000   1
  -2  -7   5 19.3400 4.64000   1
  -2  -7  -5 18.0300 2.42000   1
  -2  -7  -5 26.1500 3.77000   1
  -5  -8  -2 0.62000 3.93000   1
  -5  -8   2 11.1700 2.64000   1
  -5  -8   2 1.04000 4.42000   1
  -8   7  -3 5.40000 6.24000   1
  -8   7   3 -1.7200 6.45000   1
  -8   7  -3 4.68000 4.46000   1
   8  -7  -3 6.58000 3.56000   1
   8  -7   3 -0.2100 3.43000   1
  -8  -7   3 3.29000 4.81000   1
  -8  -7  -3 8.25000 5.40000   1
  -8  -7   3 9.75000 3.59000   1
 -12   6   1 255.570 29.8200   1
 -12   6  -1 299.660 19.3300   1
  12  -6  -1 305.610 25.6500   1
  12  -6   1 295.220 16.2800   1
 -15   0  -4 -0.7000 2.61000   1
  15   0   4 3.70000 3.70000   1
 -15   0   4 -4.0300 3.86000   1
  15   0  -4 -4.1800 3.48000   1
 -12  -6  -1 295.910 16.5500   1
 -12  -6   1 246.830 15.1800   1
 -12  -6  -1 240.250 13.8500   1
 -12  -6   1 334.480 18.5500   1
  15  -4   0 1.56000 5.61000   1
 -15   4   0 3.65000 4.28000   1
   3  -8   3 -12.930 4.36000   1
   3  -8  -3 -2.9700 3.79000   1
  -3   8  -3 -3.7000 4.95000   1
  -3   8   3 -1.5800 6.56000   1
  16  -2  -2 968.260 45.2800   1
 -16   2   2 878.070 48.1500   1
  16  -2   2 868.910 39.0700   1
 -16   2  -2 931.130 44.3900   1
  10  -1  -7 9.15000 2.93000   1
 -10   1  -7 3.84000 7.10000   1
 -10   1   7 8.52000 3.34000   1
 -10   1   7 0.89000 3.08000   1
 -10   1  -7 2.37000 1.54000   1
  10  -1   7 0.43000 1.36000   1
 -15  -4   0 2.17000 5.09000   1
 -10  -1   7 5.48000 3.75000   1
 -10  -1   7 1.36000 4.65000   1
 -10  -1  -7 -3.5900 4.29000   1
   3   8   3 -2.1200 3.31000   1
  -3  -8   3 1.10000 3.50000   1
  -3  -8   3 6.33000 2.29000   1
 -16  -2  -2 868.030 39.3400   1
 -16  -2   2 880.000 44.8300   1
  10  -7   0 12.5300 4.72000   1
 -10   7   0 14.0100 3.87000   1
 -10   7   0 16.1000 5.60000   1
   3  -5  -7 93.7600 5.30000   1
   3  -5   7 84.3400 5.80000   1
  -3   5   7 104.640 5.29000   1
  -3   5   7 82.9500 5.75000   1
  -3  -5   7 84.0300 13.5500   1
  -3  -5  -7 94.8400 6.49000   1
  -3  -5  -7 98.9700 5.27000   1
  -3  -5   7 88.9300 6.62000   1
 -10  -7   0 15.1100 7.86000   1
   4  -6   6 445.180 19.3500   1
  -4   6   6 461.710 20.2100   1
  -4   6  -6 509.770 30.8000   1
   4  -6  -6 460.480 19.0000   1
  -4  -6   6 417.760 32.5800   1
  -4  -6  -6 465.300 21.9100   1
  -4  -6   6 462.460 21.1500   1
  -4  -6  -6 455.660 15.4300   1
  -7   0   8 2.78000 2.23000   1
  -7   0  -8 -5.0600 4.36000   1
  -7   0   8 -1.9900 3.46000   1
 -10   5   5 22.2000 5.18000   1
 -10   5   5 20.0000 4.62000   1
 -10   5  -5 23.2800 5.42000   1
 -10   5  -5 20.9300 4.42000   1
  10  -5   5 14.3500 3.64000   1
  10  -5  -5 24.4800 4.63000   1
   4  -3   8 12.8300 2.71000   1
  -4   3   8 14.5600 2.65000   1
   4  -3  -8 18.7500 2.35000   1
  -4   3   8 16.6000 3.54000   1
 -15   1   4 284.500 18.6800   1
  15  -1   4 279.960 12.2100   1
  15  -1  -4 292.860 24.5700   1
 -15   1  -4 278.530 19.4500   1
 -10  -5  -5 11.3900 4.34000   1
 -10  -5   5 13.7200 5.22000   1
 -10  -5  -5 18.1500 2.63000   1
 -10  -5   5 17.2100 4.59000   1
 -10  -5   5 18.2900 5.13000   1
  -4  -3   8 6.67000 4.89000   1
  -4  -3   8 18.4100 2.89000   1
  -4  -3  -8 6.19000 4.61000   1
  -4  -3   8 15.8000 3.08000   1
 -15  -1   4 289.920 18.0200   1
 -15  -1  -4 277.850 12.7400   1
  -3   7   5 141.410 14.3200   1
  -3   7  -5 136.140 10.2200   1
  -3   7  -5 143.120 10.5800   1
   3  -7   5 121.070 9.14000   1
   3  -7  -5 166.160 12.9500   1
   3  -7   5 138.590 8.63000   1
  -3  -7   5 141.940 14.6600   1
   3   7   5 132.450 7.95000   1
  -3  -7  -5 132.990 4.49000   1
  -3  -7   5 135.350 9.11000   1
  -3  -7  -5 143.930 7.88000   1
 -14   0   5 653.310 34.9000   1
 -14   0  -5 682.340 24.8400   1
  14   0  -5 717.710 33.7700   1
  14   0   5 693.330 23.1100   1
  17   0   0 0.47000 3.51000   1
 -17   0   0 -3.6700 3.81000   1
 -11   3  -6 28.5100 3.90000   1
 -11   3   6 47.2500 5.68000   1
 -11   3   6 35.4800 4.52000   1
 -11   3  -6 33.8500 7.12000   1
  11  -3  -6 44.9000 7.80000   1
  11  -3   6 29.8900 5.02000   1
  -6   2  -8 611.410 36.3100   1
  -6   2   8 668.120 29.6400   1
  -6   2   8 629.870 26.7200   1
   6  -2  -8 631.580 21.4200   1
   6  -2   8 573.620 11.6700   1
 -13   4  -4 52.9200 7.35000   1
  13  -4   4 48.1500 5.00000   1
  13  -4  -4 47.9200 10.2100   1
 -13   4   4 50.9800 7.69000   1
 -13   4  -4 56.9800 6.12000   1
 -11  -3  -6 31.6300 6.10000   1
 -11  -3   6 29.4100 5.62000   1
 -11  -3  -6 39.5000 2.40000   1
 -11  -3  -6 33.5300 2.49000   1
 -11  -3   6 33.5300 6.67000   1
  -6  -2   8 614.650 33.0000   1
  -6  -2   8 587.990 22.8200   1
  -6  -2  -8 621.820 32.7000   1
  -6  -2   8 658.610 24.8100   1
  15  -4  -1 23.1700 5.36000   1
  15  -4   1 26.0600 5.04000   1
 -15   4   1 25.2400 6.02000   1
 -15   4  -1 29.7000 6.03000   1
  16   0   3 19.9200 5.53000   1
 -16   0   3 17.6200 7.95000   1
 -16   0  -3 10.4300 4.00000   1
  16   0  -3 17.7600 7.57000   1
 -13  -4  -4 49.3000 4.50000   1
 -13  -4   4 48.3200 6.55000   1
 -13  -4  -4 37.8900 4.05000   1
  14  -3   4 2.40000 2.90000   1
 -14   3   4 5.23000 6.91000   1
 -14   3  -4 2.16000 5.43000   1
  14  -3  -4 11.0100 3.94000   1
 -15  -4  -1 20.7700 4.20000   1
 -15  -4   1 11.6400 4.60000   1
 -14  -3  -4 4.54000 2.81000   1
 -14  -3   4 3.37000 4.07000   1
 -10   7  -1 10.9700 5.32000   1
 -10   7   1 6.72000 5.35000   1
 -10   7  -1 17.1800 4.27000   1
 -10   7   1 10.2900 2.98000   1
  10  -7  -1 8.69000 4.62000   1
  10  -7   1 9.37000 4.40000   1
 -16   3   0 -1.9700 3.80000   1
  16  -3   0 1.80000 3.23000   1
  14  -4  -3 553.320 28.8600   1
 -14   4  -3 580.490 29.1500   1
 -14   4   3 559.270 31.7900   1
  14  -4   3 583.150 33.2600   1
 -16  -3   0 3.85000 3.64000   1
 -10  -7   1 16.4900 5.39000   1
 -10  -7  -1 12.4500 4.81000   1
 -14  -4  -3 508.560 21.0800   1
 -14  -4   3 499.970 25.7700   1
  -7   1   8 612.020 22.9700   1
  -7   1  -8 611.290 36.9300   1
  -7   1   8 599.590 28.0100   1
  -7  -1   8 576.710 22.2500   1
  -7  -1  -8 616.320 47.5100   1
  -7  -1   8 606.470 41.1100   1
 -14   5   0 3.45000 4.21000   1
  14  -5   0 1.13000 3.78000   1
 -11   6  -3 29.4700 4.62000   1
  11  -6  -3 21.8000 5.46000   1
  11  -6   3 23.4800 4.75000   1
 -11   6   3 18.9600 5.99000   1
 -11   6  -3 22.9300 5.72000   1
 -14  -5   0 2.59000 3.78000   1
 -14  -5   0 -3.1200 3.14000   1
 -11  -6  -3 24.9100 3.90000   1
 -11  -6   3 13.3800 5.35000   1
 -11  -6   3 33.1500 6.46000   1
 -11  -6  -3 28.4400 4.39000   1
  -7   4   7 23.1200 3.52000   1
  -7   4  -7 22.7100 3.28000   1
  -7   4   7 26.9100 4.10000   1
  -7   4  -7 24.1500 6.72000   1
   7  -4  -7 27.5100 3.79000   1
   7  -4   7 23.5800 4.35000   1
  -7  -4   7 20.5800 5.93000   1
  -7  -4  -7 35.7400 4.90000   1
  -7  -4   7 24.7100 6.97000   1
  -7  -4   7 22.3900 4.43000   1
   7  -8   0 61.3400 7.92000   1
  -7   8   0 65.2800 1.96000   1
  -7   8   0 66.5600 8.66000   1
  15  -3  -3 560.000 28.2400   1
  15  -3   3 533.230 31.8800   1
 -15   3  -3 519.910 25.8800   1
 -15   3   3 515.560 44.6000   1
 -17   0   1 -1.2100 3.86000   1
 -17   0  -1 0.54000 5.57000   1
  17   0   1 5.28000 3.11000   1
  17   0  -1 -3.2600 3.64000   1
  -7  -8   0 71.1000 8.51000   1
  14  -1   5 3.26000 2.39000   1
  14  -1  -5 14.3400 3.88000   1
 -14   1  -5 4.46000 2.73000   1
 -14   1   5 1.82000 6.87000   1
 -17   1   0 97.5700 15.3000   1
  17  -1   0 115.520 8.92000   1
 -14  -1  -5 5.06000 2.45000   1
 -14  -1   5 6.50000 4.15000   1
  17   1   0 -4.6700 5.94000   1
 -17  -1   0 113.690 6.96000   1
 -15  -3   3 539.070 36.9600   1
 -15  -3  -3 479.550 20.4800   1
   8  -5  -6 25.6500 4.04000   1
  -8   5  -6 27.6900 5.68000   1
  -8   5  -6 21.1900 6.06000   1
  -8   5   6 25.1800 4.74000   1
   8  -5   6 16.8000 3.47000   1
  -8   5   6 15.5200 2.81000   1
   4  -8  -3 473.190 23.9500   1
   4  -8   3 486.280 25.7700   1
  -4   8   3 463.880 27.2800   1
  -4   8  -3 510.570 28.7100   1
  -4   8  -3 521.950 19.5300   1
 -12   2   6 383.090 19.1900   1
 -12   2   6 360.700 20.3700   1
 -12   2  -6 372.090 24.3500   1
 -12   2  -6 371.900 13.9800   1
  12  -2  -6 390.650 18.8400   1
  -4  -8   3 511.170 25.5000   1
   4   8   3 481.360 24.0500   1
  -4  -8  -3 481.140 22.5700   1
  -4  -8   3 455.480 18.7500   1
  -4  -8  -3 468.190 11.5600   1
  -8  -5   6 17.1900 5.03000   1
  -8  -5   6 14.8600 4.32000   1
  -8  -5  -6 19.2300 3.24000   1
  -8  -5  -6 8.25000 6.22000   1
  -8  -5  -6 20.1500 3.63000   1
  -8  -5   6 20.2800 5.10000   1
 -12  -2   6 342.210 19.6200   1
 -12  -2   6 331.470 21.1800   1
 -12  -2  -6 383.700 13.3800   1
 -12  -2  -6 343.740 22.1600   1
 -12  -2  -6 353.670 9.95000   1
 -16   1   3 28.5200 6.16000   1
 -16   1  -3 26.1000 4.69000   1
  16  -1   3 23.7100 4.21000   1
  16  -1  -3 26.8900 5.49000   1
   4  -5   7 20.7300 3.40000   1
  -4   5   7 27.1900 3.11000   1
  -4   5  -7 16.0200 6.28000   1
  -4   5   7 19.0100 3.44000   1
   4  -5  -7 23.0300 3.33000   1
  -4   5  -7 20.7100 3.78000   1
 -16  -1   3 25.4300 6.20000   1
 -16  -1  -3 32.2000 4.64000   1
  -4  -5   7 17.3800 5.66000   1
  -4  -5  -7 27.1600 2.00000   1
  -4  -5   7 18.7700 6.16000   1
  -4  -5  -7 22.4500 4.02000   1
 -16   3  -1 -0.3100 3.86000   1
  16  -3  -1 2.67000 3.66000   1
  16  -3   1 2.67000 3.40000   1
 -16   3   1 1.04000 4.14000   1
   8  -6  -5 1061.81 46.6900   1
  -8   6  -5 1021.03 66.0100   1
   8  -6   5 991.480 53.1600   1
  -8   6  -5 1016.03 61.8100   1
  -8   6   5 973.820 34.8300   1
  -8   6   5 1007.76 49.1800   1
 -16  -3   1 2.71000 3.68000   1
 -16  -3  -1 -0.6200 3.25000   1
  -8  -6  -5 922.160 38.4600   1
  -8  -6   5 1103.03 53.5000   1
  -8  -6   5 1037.70 49.6100   1
  -8  -6  -5 1036.98 38.9300   1
   6  -8   2 713.390 36.6700   1
  -6   8   2 678.040 38.8400   1
  -6   8  -2 743.520 25.4500   1
  -6   8  -2 677.120 52.1800   1
   6  -8  -2 741.610 48.2800   1
  -6  -8  -2 737.440 44.0600   1
  -6  -8   2 691.280 35.4600   1
  -6  -8   2 687.270 27.3700   1
 -14   5  -1 36.2700 6.55000   1
 -14   5   1 40.8900 7.07000   1
  14  -5  -1 33.7200 9.06000   1
  14  -5   1 27.1100 5.44000   1
  10  -4  -6 833.670 37.7900   1
  10  -4   6 840.880 30.3600   1
 -10   4  -6 842.560 43.3500   1
 -10   4   6 817.210 39.9500   1
 -10   4   6 825.610 32.3600   1
 -10   4  -6 844.360 45.4600   1
  -7   7   4 430.950 23.2000   1
  -7   7  -4 428.700 20.0700   1
  -7   7  -4 379.200 22.8100   1
   7  -7  -4 389.000 20.9200   1
   7  -7   4 423.260 20.4700   1
 -10  -4  -6 736.340 25.8900   1
 -10  -4  -6 806.780 28.8700   1
 -10  -4  -6 756.860 37.1000   1
 -10  -4   6 905.520 40.8100   1
 -10  -4   6 787.660 36.9300   1
 -10  -4   6 757.360 55.1300   1
 -14  -5  -1 46.0500 6.31000   1
 -14  -5   1 37.2000 5.87000   1
 -14  -5  -1 35.2200 5.19000   1
  -7  -7   4 462.640 25.9100   1
  -7  -7   4 461.790 30.0200   1
  -7  -7  -4 401.970 18.6800   1
   4  -7   5 9.49000 3.58000   1
  -4   7   5 9.72000 3.80000   1
  -4   7  -5 11.4800 6.66000   1
   4  -7  -5 6.22000 3.29000   1
  -4   7  -5 -4.6900 4.26000   1
  -4  -7  -5 6.33000 1.81000   1
  -4  -7  -5 5.95000 4.75000   1
  -4  -7   5 3.51000 3.61000   1
   4   7   5 5.95000 3.01000   1
  -4  -7   5 4.41000 3.89000   1
 -12   6   2 485.930 29.3700   1
  12  -6  -2 506.610 26.0500   1
  12  -6   2 515.410 24.5100   1
 -12   6  -2 496.380 22.6600   1
 -12   6  -2 471.300 28.4800   1
   5  -6  -6 25.3000 4.23000   1
   5  -6   6 38.0300 4.27000   1
  -5   6  -6 33.2400 5.06000   1
  -5   6   6 23.9500 3.58000   1
  -5   6   6 32.0600 5.00000   1
  -5  -6  -6 28.3900 4.72000   1
  -5  -6  -6 21.5200 3.38000   1
  -5  -6   6 19.5000 5.31000   1
  -5  -6   6 30.4500 7.57000   1
   7  -8   1 5.88000 4.46000   1
  -7   8  -1 10.9200 8.36000   1
  -7   8  -1 9.74000 2.97000   1
  -7   8   1 6.50000 8.08000   1
   7  -8  -1 9.95000 6.88000   1
 -12  -6   2 584.170 29.9100   1
 -12  -6  -2 507.160 33.0000   1
 -12  -6  -2 441.900 20.3500   1
 -12  -6   2 412.020 23.5000   1
 -13   3  -5 56.7900 13.0000   1
  13  -3   5 54.9700 7.29000   1
  13  -3  -5 60.5400 7.01000   1
 -13   3  -5 60.1100 5.71000   1
 -13   3   5 62.1500 11.6300   1
  10  -6   4 704.040 32.5300   1
 -10   6  -4 701.330 48.2100   1
 -10   6   4 747.390 23.2100   1
  10  -6  -4 774.570 35.7800   1
 -10   6  -4 826.820 50.7200   1
 -10   6   4 742.850 54.9700   1
 -13  -3  -5 62.4500 4.20000   1
 -13  -3  -5 57.6100 6.31000   1
 -13  -3   5 59.3500 7.46000   1
  -7  -8   1 15.5400 5.03000   1
  -7  -8   1 9.32000 7.94000   1
  -7  -8  -1 9.47000 7.56000   1
 -17   1   1 434.950 25.2200   1
 -17   1  -1 406.680 23.4800   1
  17  -1   1 431.850 20.8500   1
  17  -1  -1 440.330 23.1200   1
 -17  -1   1 411.510 23.7300   1
 -17  -1  -1 408.090 21.5900   1
 -10  -6   4 771.000 39.6400   1
 -10  -6   4 904.040 45.3000   1
 -10  -6  -4 779.330 31.9200   1
  -5   3   8 17.0700 3.05000   1
  -5   3   8 17.7800 5.66000   1
   5  -3   8 11.6900 2.50000   1
   5  -3  -8 18.0900 2.59000   1
  -5  -3  -8 17.7700 6.83000   1
  -5  -3   8 8.57000 7.35000   1
  -5  -3   8 7.09000 4.42000   1
  -5  -3   8 10.4800 3.10000   1
 -10   2   7 213.750 11.9800   1
  10  -2  -7 199.790 15.7700   1
 -10   2  -7 182.510 6.14000   1
 -10   2  -7 185.420 16.2300   1
 -10   2   7 209.260 16.5900   1
  10  -2   7 202.590 8.04000   1
   9  -3  -7 268.430 12.6300   1
  -9   3  -7 269.010 9.79000   1
  -9   3   7 244.740 18.1000   1
  -9   3  -7 282.440 19.9400   1
  -9   3   7 246.510 19.8700   1
   9  -3   7 277.140 12.5400   1
 -13   5  -3 56.2300 7.17000   1
  13  -5   3 72.5600 6.17000   1
 -13   5  -3 55.7700 7.65000   1
 -13   5   3 65.0400 13.1000   1
  13  -5  -3 58.6700 7.40000   1
 -10  -2   7 196.830 14.0400   1
 -10  -2   7 191.530 11.5900   1
 -10  -2  -7 199.630 14.8100   1
  -9  -3   7 232.010 19.1100   1
  -9  -3  -7 249.560 16.2400   1
  -9  -3   7 258.640 16.7500   1
 -12   4  -5 489.520 22.1600   1
  12  -4   5 434.730 24.1400   1
 -12   4   5 483.060 25.8300   1
  12  -4  -5 495.080 24.6700   1
 -12   4  -5 482.460 40.1100   1
 -13  -5  -3 59.5100 8.61000   1
 -13  -5  -3 51.0300 4.97000   1
 -13  -5   3 57.7100 10.6200   1
 -12  -4  -5 421.390 20.6600   1
 -12  -4  -5 522.740 22.9200   1
 -12  -4   5 449.460 33.8700   1
 -12   5  -4 2.45000 6.36000   1
 -12   5   4 4.58000 7.00000   1
  12  -5  -4 6.51000 3.77000   1
 -12   5  -4 2.90000 5.83000   1
  12  -5   4 3.38000 3.11000   1
 -12  -5   4 0.58000 3.85000   1
 -12  -5  -4 3.56000 2.70000   1
 -12  -5  -4 3.16000 2.43000   1
 -12  -5   4 5.36000 4.49000   1
   0  -4  -8 670.820 30.7800   1
   0  -4  -8 692.610 20.0200   1
   0   4   8 660.730 21.1500   1
   0  -4   8 719.690 24.6900   1
  15  -2   4 13.0200 3.13000   1
  15  -2  -4 12.4700 4.41000   1
 -15   2   4 4.87000 4.97000   1
 -15   2  -4 7.24000 3.71000   1
 -15  -2  -4 6.62000 2.94000   1
 -15  -2   4 1.32000 4.36000   1
   1  -4  -8 16.5300 4.14000   1
   1  -4  -8 13.1100 1.82000   1
   1  -4   8 8.55000 4.16000   1
  -1   4   8 15.4000 1.82000   1
  -1  -4  -8 11.1400 1.60000   1
   1   4  -8 19.5800 6.05000   1
   1   4   8 10.6700 1.16000   1
  -1  -4  -8 9.65000 3.95000   1
  -1  -4   8 12.1600 2.81000   1
  15  -4   2 14.5500 4.14000   1
  15  -4  -2 18.9000 5.13000   1
 -15   4   2 9.99000 5.75000   1
 -15   4  -2 21.3500 5.10000   1
   9  -7  -3 234.240 20.8400   1
   9  -7   3 225.010 13.3500   1
  -9   7   3 216.520 6.19000   1
  -9   7  -3 224.920 11.9000   1
  -9   7  -3 244.060 15.6800   1
  -9   7   3 193.260 16.4900   1
 -15  -4  -2 13.0500 3.75000   1
 -15  -4   2 10.2100 4.40000   1
 -10   7   2 24.8700 6.59000   1
 -10   7  -2 17.1100 6.47000   1
 -10   7  -2 20.8900 6.02000   1
  10  -7   2 24.5400 5.13000   1
  10  -7  -2 36.2300 5.60000   1
  -9  -7  -3 259.420 14.0600   1
  -9  -7   3 271.820 19.3000   1
  -9  -7   3 253.780 22.0100   1
 -10  -7   2 36.0800 7.27000   1
 -10  -7  -2 32.4300 8.38000   1
  -5   8   3 0.14000 3.83000   1
  -5   8  -3 5.48000 2.44000   1
   5  -8  -3 -0.6800 3.40000   1
   5  -8   3 -5.0700 3.50000   1
  -5   8  -3 -5.0300 4.24000   1
  -8   0  -8 46.3500 7.36000   1
  -8   0   8 33.1600 4.24000   1
  -8   0   8 28.4700 5.68000   1
  -5  -8  -3 1.03000 1.19000   1
  -5  -8   3 2.02000 2.63000   1
  -5  -8  -3 -0.7200 3.17000   1
  -5  -8   3 -0.1900 3.74000   1
  -7   2  -8 3.51000 5.00000   1
  -7   2   8 6.72000 2.73000   1
   7  -2   8 3.47000 0.64000   1
   7  -2  -8 4.26000 2.45000   1
  -7   2   8 12.7600 5.17000   1
  -1   0   9 -0.6300 0.63000   1
  -1   0  -9 2.92000 4.31000   1
  -1   0   9 0.82000 1.03000   1
  -7  -2  -8 4.54000 4.62000   1
  -7  -2   8 5.89000 2.91000   1
  -7  -2   8 6.43000 7.10000   1
  -5   5  -7 643.640 26.0300   1
  -5   5   7 649.770 27.2200   1
  -5   5   7 669.050 22.9600   1
  -5   5  -7 738.460 54.7100   1
   5  -5   7 626.830 31.7200   1
   5  -5  -7 672.150 25.1800   1
  -5  -5  -7 667.450 17.2000   1
  -5  -5  -7 650.070 27.8500   1
  -5  -5   7 625.240 33.7900   1
  -5  -5   7 655.060 29.2700   1
   2  -4  -8 119.460 4.72000   1
  -2   4   8 108.180 7.18000   1
   2  -4   8 116.710 8.31000   1
   2  -4   8 130.440 10.4000   1
 -13   0   6 -0.7800 3.51000   1
 -13   0   6 0.79000 3.59000   1
 -13   0  -6 2.35000 4.26000   1
 -13   0  -6 -2.1500 2.85000   1
  -2  -4   8 118.530 6.53000   1
  -2  -4   8 127.780 6.75000   1
  -2  -4  -8 115.290 8.86000   1
   0  -8  -4 745.050 33.1400   1
   0  -8   4 682.080 28.1200   1
   0   8  -4 795.960 53.6900   1
   0  -8   4 734.170 35.8300   1
   0   8   4 642.890 46.5300   1
 -11   0   7 1.59000 4.69000   1
 -11   0   7 -1.3700 3.48000   1
 -11   0  -7 0.76000 1.17000   1
 -11   0  -7 -5.3000 4.31000   1
 -17   0   2 -1.8200 4.17000   1
  17   0  -2 -2.3900 5.68000   1
  17   0   2 0.09000 3.18000   1
 -17   0  -2 -1.4400 3.42000   1
   1  -8   4 11.3000 3.09000   1
  -1   8  -4 3.12000 5.41000   1
   1  -8   4 16.2800 4.56000   1
  -1   8   4 12.5000 4.69000   1
   1  -8  -4 14.4200 3.97000   1
  -1  -8   4 8.18000 7.98000   1
  -1  -8  -4 14.4200 6.83000   1
  -1  -8   4 21.3100 3.72000   1
   1   8  -4 23.7800 5.85000   1
   1   8   4 20.0400 4.92000   1
 -14   2  -5 639.910 35.1000   1
  14  -2   5 647.000 24.6200   1
 -14   2  -5 620.720 37.2200   1
 -14   2   5 612.230 34.5300   1
  14  -2  -5 655.600 43.7200   1
 -17   2   0 4.89000 4.17000   1
  17  -2   0 -3.0100 5.64000   1
 -14  -2   5 650.840 46.4900   1
 -14  -2  -5 625.880 30.0000   1
 -17  -2   0 -1.2500 3.75000   1
   5  -7   5 897.670 41.0000   1
  -5   7  -5 977.860 60.0100   1
  -5   7  -5 927.020 46.5300   1
   5  -7  -5 930.580 41.1600   1
  -5   7   5 926.350 45.0600   1
  -5  -7  -5 894.020 36.8900   1
  -5  -7   5 923.940 43.7000   1
  -5  -7  -5 929.370 36.5700   1
  -5  -7   5 900.320 41.6200   1
  16  -2   3 31.8800 4.62000   1
 -16   2   3 35.2600 7.26000   1
 -16   2  -3 34.1400 5.32000   1
  16  -2  -3 36.4900 5.98000   1
 -16  -2  -3 36.4400 5.00000   1
 -16  -2   3 32.7200 6.72000   1
 -16   3  -2 40.2000 6.28000   1
  16  -3   2 37.3900 5.73000   1
 -16   3   2 35.8500 11.6700   1
  16  -3  -2 43.0000 6.89000   1
   0  -1   9 9.71000 0.90000   1
   0  -1   9 10.3100 1.41000   1
   2   0   9 304.170 17.2500   1
   2   0  -9 295.140 21.0300   1
  -2   0   9 266.910 6.96000   1
  -2   0   9 285.680 9.28000   1
 -16  -3  -2 41.9300 5.30000   1
 -16  -3   2 31.2200 6.65000   1
  13  -6   0 2.47000 3.88000   1
 -13   6   0 9.90000 7.45000   1
 -14   5   2 18.2800 9.51000   1
  14  -5   2 14.9000 4.33000   1
 -14   5  -2 21.9300 5.46000   1
  14  -5  -2 13.5900 5.13000   1
  -8   1  -8 -2.1900 7.83000   1
  -8   1   8 8.02000 5.56000   1
  -8   1   8 2.58000 2.71000   1
  -8  -1   8 -1.1600 3.66000   1
  -8  -1   8 -1.0300 2.62000   1
  -8  -1  -8 -2.5600 4.46000   1
   1   1   9 446.380 21.5700   1
  -1  -1  -9 425.320 25.4900   1
  -1  -1   9 398.180 9.54000   1
  -1  -1   9 382.510 11.6200   1
 -14  -5   2 11.5700 4.74000   1
 -14  -5  -2 13.9100 3.86000   1
 -14  -5  -2 17.8500 6.76000   1
 -13  -6   0 5.72000 6.31000   1
 -13  -6   0 8.30000 4.67000   1
 -13   1   6 830.950 43.8300   1
 -13   1   6 863.910 42.8800   1
  13  -1  -6 927.330 41.8000   1
 -13   1  -6 878.590 70.2500   1
 -13   1  -6 895.230 31.5200   1
  13  -1   6 860.830 33.8900   1
 -13  -1   6 868.010 44.2200   1
 -13  -1   6 782.250 41.5600   1
 -13  -1  -6 820.090 48.4100   1
 -13  -1  -6 898.950 34.3700   1
  -6   6   6 967.080 57.7900   1
  -6   6  -6 907.590 42.7100   1
   6  -6  -6 920.360 40.1900   1
   6  -6   6 880.680 37.7000   1
  -6   6   6 961.660 35.2600   1
  -6   6  -6 985.900 50.6900   1
  -6  -6  -6 875.710 34.9700   1
  -6  -6   6 919.110 45.7700   1
  -6  -6  -6 944.350 39.8300   1
  -6  -6   6 921.860 43.6100   1
  -2   8   4 82.1700 7.79000   1
   2  -8   4 75.0000 5.64000   1
   2  -8  -4 84.1300 10.7500   1
   2  -8   4 70.5200 11.9500   1
  -2   8  -4 71.3000 9.14000   1
 -11   1   7 767.480 36.4300   1
 -11   1   7 785.240 36.0800   1
  11  -1  -7 819.400 34.9700   1
  11  -1   7 743.300 22.0200   1
 -11   1  -7 771.660 20.5500   1
 -11   1  -7 801.520 47.5400   1
  -8   4   7 700.300 27.7300   1
  -8   4   7 687.780 31.5800   1
  -8   4  -7 720.700 26.3300   1
  -8   4  -7 732.230 41.6200   1
   8  -4   7 690.260 23.1800   1
   8  -4  -7 723.420 38.3300   1
 -11  -1   7 756.340 35.4000   1
 -11  -1   7 750.490 38.5000   1
 -11  -1  -7 757.990 60.7500   1
  -2  -8   4 60.8100 5.98000   1
  -2  -8  -4 97.3900 7.03000   1
  -2  -8   4 63.8700 8.15000   1
   2   8   4 81.2900 7.38000   1
  -8  -4  -7 668.190 15.2200   1
  -8  -4   7 663.920 36.9300   1
  -8  -4   7 764.620 33.9300   1
  -8  -4  -7 679.310 15.3500   1
  -8  -4  -7 696.290 45.2600   1
  -8  -4   7 662.210 31.0100   1
 -11   7   0 30.9200 7.45000   1
 -11   7   0 36.7600 3.64000   1
  11  -7   0 45.8800 6.29000   1
   7  -8   2 1.13000 6.37000   1
  -7   8  -2 6.84000 4.74000   1
  -7   8   2 4.93000 4.78000   1
  -7   8  -2 5.42000 2.44000   1
   7  -8  -2 3.01000 4.19000   1
  -8   8   0 6.02000 6.88000   1
   8  -8   0 -6.6400 3.80000   1
  -8   8   0 1.85000 1.75000   1
  -7  -8   2 9.63000 4.61000   1
  -7  -8   2 0.29000 4.74000   1
  -7  -8  -2 3.72000 3.85000   1
 -17   1  -2 311.650 26.6400   1
 -17   1   2 338.400 21.8800   1
  17  -1   2 323.970 16.5700   1
  17  -1  -2 331.980 19.9700   1
 -11  -7   0 40.4900 7.15000   1
 -17  -1  -2 300.880 16.8700   1
 -17  -1   2 278.990 27.8600   1
  -8  -8   0 2.02000 6.18000   1
  17  -2   1 5.14000 5.89000   1
 -17   2   1 5.23000 7.34000   1
 -17   2  -1 5.96000 6.71000   1
  17  -2  -1 6.85000 4.09000   1
   3  -4  -8 6.54000 1.99000   1
  -3   4   8 0.87000 2.80000   1
  -3   4   8 1.78000 2.08000   1
   3  -4   8 6.21000 2.10000   1
  -3  -4   8 1.53000 2.50000   1
  -3  -4  -8 0.53000 3.36000   1
  -3  -4   8 4.00000 2.51000   1
 -17  -2  -1 2.58000 3.72000   1
 -17  -2   1 8.39000 6.75000   1
  -6   3  -8 -7.2900 4.87000   1
  -6   3   8 1.04000 2.68000   1
   6  -3   8 -1.3600 1.11000   1
   6  -3  -8 5.42000 2.12000   1
  -6   3   8 -0.7600 3.69000   1
  -6  -3  -8 4.83000 3.63000   1
  -6  -3   8 0.03000 3.95000   1
  -6  -3   8 -0.5000 2.47000   1
  -6  -3   8 -1.6700 4.16000   1
  11  -5  -5 746.330 48.2100   1
  11  -5   5 769.020 40.7300   1
 -11   5   5 793.480 29.0200   1
 -11   5  -5 750.360 36.3100   1
 -11   5   5 748.520 40.6000   1
 -11   5  -5 754.190 41.1100   1
  -2   1   9 6.90000 1.10000   1
  -2   1   9 8.34000 1.78000   1
   2  -1  -9 6.51000 5.24000   1
  -2  -1   9 12.3900 1.64000   1
  -2  -1   9 7.61000 1.74000   1
  -1   9   0 220.180 17.1200   1
  -1  -9   0 230.950 15.7100   1
 -11  -5   5 762.070 53.5400   1
 -11  -5   5 833.860 41.6100   1
 -11  -5   5 660.040 35.1000   1
 -11  -5  -5 804.990 27.3600   1
 -11  -5  -5 656.720 23.9800   1
  13  -6  -1 2.84000 3.85000   1
  13  -6   1 -2.5500 5.71000   1
 -13   6  -1 -0.9300 4.22000   1
 -13   6   1 -5.1900 4.54000   1
   8  -7  -4 2.58000 5.98000   1
   8  -7   4 5.02000 3.46000   1
  -8   7  -4 1.27000 4.29000   1
  -8   7  -4 4.74000 3.51000   1
  -8   7   4 7.36000 6.80000   1
  -9   5  -6 679.230 37.7000   1
  -9   5   6 645.610 44.8300   1
  -9   5  -6 666.610 28.6200   1
   9  -5   6 652.010 25.2100   1
  -9   5   6 653.180 23.2500   1
   9  -5  -6 657.380 40.0200   1
 -13  -6   1 2.12000 4.59000   1
 -13  -6  -1 -1.6400 6.27000   1
 -13  -6  -1 5.01000 5.39000   1
 -13  -6   1 5.60000 6.01000   1
  -8  -7  -4 5.34000 5.07000   1
  -8  -7   4 16.6300 4.83000   1
  -8  -7   4 -1.5400 3.88000   1
  -9  -5  -6 578.360 23.5400   1
  -9  -5  -6 665.090 26.3400   1
  -9  -5   6 667.780 34.6100   1
  -9  -5  -6 628.110 29.3300   1
  -9  -5   6 594.520 29.6200   1
  -9  -5   6 770.110 35.5400   1
  -3   0   9 1.34000 1.42000   1
  -3   0   9 0.25000 1.45000   1
  -9   6   5 3.59000 1.78000   1
  -9   6   5 -1.3000 4.11000   1
  -9   6  -5 0.68000 3.81000   1
  -9   6  -5 6.75000 3.93000   1
   9  -6  -5 1.49000 3.52000   1
 -11   7  -1 1023.90 40.4700   1
 -11   7  -1 1000.73 56.6900   1
 -11   7   1 989.700 58.0800   1
  11  -7  -1 1046.60 68.9600   1
  11  -7   1 1024.96 50.7100   1
 -11   7   1 1035.18 34.8000   1
   8  -8   1 720.310 52.0200   1
  -8   8  -1 766.990 24.5400   1
  -8   8   1 742.920 43.0000   1
  -8   8  -1 764.550 43.4900   1
   8  -8  -1 754.310 40.0400   1
  -9  -6  -5 5.82000 2.66000   1
  -9  -6  -5 1.46000 3.00000   1
  -9  -6   5 1.52000 4.17000   1
  -9  -6   5 9.31000 4.37000   1
 -11  -7   1 1187.69 64.3200   1
 -11  -7  -1 1208.07 81.2300   1
  -8  -8   1 783.610 42.1600   1
  -8  -8  -1 814.770 40.9700   1
  -8  -8   1 773.770 32.5300   1
   0   9  -1 13.8500 5.44000   1
   0  -9  -1 8.26000 4.90000   1
   0   9   1 -0.6100 8.39000   1
  -3   8  -4 -1.6700 4.10000   1
   3  -8  -4 1.94000 3.20000   1
  -3   8   4 -0.5900 3.62000   1
   3  -8   4 1.47000 3.50000   1
 -12   3  -6 27.5000 6.37000   1
 -12   3  -6 41.7600 7.56000   1
  12  -3   6 24.0000 5.70000   1
 -12   3   6 36.5500 6.20000   1
  12  -3  -6 45.2400 5.36000   1
 -12   3   6 30.7900 5.04000   1
  -3  -8   4 6.03000 2.78000   1
  -3  -8   4 -2.6700 3.81000   1
   3   8   4 1.41000 3.36000   1
  -3  -8  -4 -2.6400 3.25000   1
   2  -9   0 2.67000 4.52000   1
 -12  -3  -6 25.5200 5.32000   1
 -12  -3  -6 28.5100 2.55000   1
 -12  -3   6 44.0300 10.1600   1
 -12  -3   6 25.5000 5.72000   1
   2   9   0 0.04000 5.44000   1
  -6   8  -3 99.6900 11.3500   1
   6  -8  -3 124.580 9.75000   1
   6  -8   3 94.1400 15.0100   1
  -6   8  -3 123.420 7.48000   1
  -6   8   3 111.090 16.9500   1
   1  -9   1 559.960 31.2700   1
   1  -9  -1 567.440 30.8700   1
  -1   9   1 561.420 32.8800   1
  -1   9  -1 587.410 49.1000   1
  -1  -9   1 540.800 17.5700   1
   1   9   1 588.140 32.6200   1
  -1  -9  -1 583.070 41.2900   1
  -6  -8  -3 122.770 13.8700   1
  -6  -8   3 142.100 11.1600   1
  -6  -8   3 119.260 8.10000   1
   6  -5  -7 -0.0100 3.75000   1
  -6   5  -7 0.73000 3.96000   1
  -6   5  -7 -0.5700 4.56000   1
  -6   5   7 5.24000 4.10000   1
  -6   5   7 -0.8100 1.99000   1
   6  -5   7 -0.9500 3.39000   1
  -6  -5  -7 2.47000 1.19000   1
  -6  -5   7 -1.8100 2.98000   1
  -6  -5   7 -4.0300 3.01000   1
  -6  -5  -7 -1.8100 1.08000   1
  -6  -5   7 -0.9600 4.03000   1
  -6  -5  -7 1.71000 2.89000   1
  -3   1   9 3.55000 2.34000   1
  -3  -1   9 3.76000 1.67000   1
  -3  -1   9 3.14000 2.75000   1
 -12   6  -3 552.170 28.0200   1
 -12   6  -3 565.260 31.9000   1
 -12   6   3 557.060 33.7700   1
  12  -6   3 641.720 38.1700   1
  12  -6  -3 556.950 30.0900   1
 -12  -6  -3 518.410 32.1000   1
 -12  -6   3 663.700 35.4900   1
 -12  -6  -3 606.110 26.7400   1
 -12  -6   3 499.060 29.3300   1
   4  -4  -8 374.770 12.6300   1
  -4   4   8 326.660 13.3700   1
  -4   4   8 336.190 14.6400   1
   4  -4   8 346.620 15.6200   1
  -4  -4   8 334.900 21.7600   1
  -4  -4  -8 357.960 27.0700   1
  -4  -4   8 352.570 15.2800   1
  -4  -4   8 330.800 14.7100   1
   6  -7   5 -10.200 5.55000   1
   6  -7  -5 11.2800 5.34000   1
  -6   7  -5 2.86000 3.93000   1
  -6   7   5 9.23000 6.04000   1
  -6   7  -5 2.48000 4.27000   1
 -16   0  -4 521.180 24.1900   1
  16   0  -4 613.030 30.8500   1
  16   0   4 582.160 22.6600   1
 -16   0   4 564.610 45.1600   1
  -6  -7   5 4.15000 3.95000   1
  -6  -7  -5 7.64000 3.68000   1
  -6  -7   5 3.29000 4.15000   1
  -6  -7  -5 6.34000 3.00000   1
 -11   4  -6 0.32000 4.33000   1
 -11   4  -6 1.52000 2.65000   1
 -11   4   6 0.24000 5.58000   1
 -11   4   6 0.09000 2.62000   1
  11  -4   6 -0.7000 2.22000   1
  11  -4  -6 2.06000 3.24000   1
  -2   9  -1 -8.7700 6.40000   1
   2  -9   1 -19.240 8.30000   1
  -2   9   1 -5.4300 5.50000   1
 -11  -4  -6 1.46000 2.75000   1
 -11  -4   6 4.25000 4.19000   1
 -11  -4  -6 11.5400 3.50000   1
 -11  -4  -6 -2.6300 2.57000   1
 -11  -4   6 1.83000 5.76000   1
  -2  -9   1 5.39000 4.08000   1
   2   9   1 -2.1600 4.34000   1
  -2  -9  -1 3.76000 3.78000   1
  -2  -9   1 -0.6300 2.20000   1
  14  -4   4 140.890 8.85000   1
  14  -4  -4 148.230 11.8500   1
 -14   4   4 138.110 13.3800   1
 -14   4  -4 140.000 12.4200   1
 -14   4  -4 155.120 11.0100   1
 -10   3  -7 -0.2400 2.00000   1
 -10   3   7 4.49000 2.79000   1
  10  -3   7 3.63000 2.79000   1
  10  -3  -7 -3.5700 2.85000   1
 -10   3  -7 0.47000 4.73000   1
 -10   3   7 0.72000 5.07000   1
   0   2  -9 -1.3700 4.87000   1
   0  -2   9 -1.6600 1.94000   1
   0  -2   9 -0.0500 1.21000   1
 -14  -4   4 138.470 11.2900   1
 -14  -4  -4 123.180 7.49000   1
 -14  -4  -4 141.420 11.7100   1
 -10  -3  -7 -1.1900 6.12000   1
 -10  -3  -7 1.05000 0.66000   1
 -10  -3  -7 0.47000 0.41000   1
 -10  -3   7 3.96000 4.19000   1
 -10  -3   7 7.53000 3.23000   1
 -16   4   0 634.950 51.9000   1
  16  -4   0 643.240 32.9200   1
 -16  -4   0 575.180 28.6900   1
   3  -9   0 948.360 62.7900   1
  -3   9   0 891.200 52.4400   1
   8  -2  -8 29.0000 6.09000   1
  -8   2   8 23.5200 6.52000   1
  -8   2  -8 28.8600 7.34000   1
  -8   2   8 30.4800 4.83000   1
  -4   0  -9 301.840 23.0500   1
  -4   0   9 323.960 14.0100   1
  -8  -2   8 29.7300 4.47000   1
  -8  -2   8 32.8600 6.36000   1
  -8  -2  -8 31.5600 6.67000   1
  11  -6  -4 0.99000 4.07000   1
  11  -6   4 3.97000 3.55000   1
 -11   6  -4 0.01000 4.15000   1
 -11   6   4 2.80000 4.84000   1
 -11   6   4 7.65000 2.27000   1
 -11   6  -4 11.9400 4.28000   1
   3   9   0 853.360 48.6800   1
  -3  -9   0 959.810 47.0700   1
  -3  -9   0 891.480 23.5400   1
   1  -2   9 1.15000 1.01000   1
   1  -2   9 0.59000 4.06000   1
   1  -2   9 1.60000 1.04000   1
  -1  -2   9 1.19000 2.18000   1
  -1  -2   9 -1.8000 1.44000   1
  -1  -2  -9 6.31000 3.90000   1
 -11  -6   4 8.92000 4.33000   1
 -11  -6  -4 4.85000 2.94000   1
 -11  -6   4 8.63000 4.51000   1
 -11  -6  -4 9.26000 3.23000   1
 -11  -6   4 4.13000 7.98000   1
  15   0   5 0.97000 2.11000   1
  15   0  -5 2.03000 3.71000   1
 -15   0  -5 -0.0100 2.51000   1
 -15   0   5 8.65000 6.34000   1
  13  -2  -6 1.06000 3.51000   1
 -13   2  -6 4.25000 3.79000   1
  13  -2   6 -1.3500 2.11000   1
 -13   2  -6 9.68000 4.62000   1
 -13   2   6 1.04000 3.80000   1
 -13   2   6 1.35000 3.41000   1
 -13  -2  -6 5.46000 1.93000   1
 -13  -2  -6 2.45000 1.81000   1
 -13  -2   6 -0.0100 6.23000   1
 -13  -2   6 -0.9100 4.54000   1
 -13  -2  -6 0.70000 4.55000   1
  11  -2   7 2.24000 1.52000   1
 -11   2   7 4.27000 5.52000   1
 -11   2  -7 2.66000 2.77000   1
 -11   2  -7 0.93000 4.95000   1
 -11   2   7 3.66000 3.42000   1
  11  -2  -7 1.73000 3.28000   1
 -11  -2  -7 0.69000 0.67000   1
 -11  -2  -7 -0.9800 4.12000   1
 -11  -2  -7 0.39000 0.65000   1
 -11  -2   7 -2.0500 3.93000   1
 -11  -2   7 0.94000 5.19000   1
 -15   3   4 250.780 26.3100   1
 -15   3  -4 231.210 14.1200   1
  15  -3   4 248.820 17.4300   1
  15  -3  -4 218.890 15.5800   1
 -15  -3   4 211.690 15.8900   1
 -15  -3  -4 213.560 10.2600   1
  -4   8   4 589.330 31.7100   1
  -4   8  -4 624.090 34.1500   1
   4  -8  -4 620.350 29.3500   1
   4  -8   4 572.100 30.6800   1
  17  -2  -2 -4.6800 3.97000   1
 -17   2   2 2.40000 4.44000   1
 -17   2  -2 1.22000 3.86000   1
  17  -2   2 9.78000 4.92000   1
  -9   0   8 -0.3400 3.54000   1
  -9   0  -8 2.80000 4.67000   1
  -9   0   8 -2.6800 2.80000   1
  -4  -8  -4 538.700 12.2300   1
   4   8   4 583.910 28.0400   1
  -4  -8   4 599.850 29.9700   1
  -4  -8   4 594.060 33.6300   1
  -4  -8  -4 580.450 25.2900   1
  15  -4  -3 19.6500 5.33000   1
 -15   4   3 8.49000 6.08000   1
 -15   4  -3 15.4400 8.03000   1
  15  -4   3 18.7300 4.21000   1
 -17  -2   2 -0.7800 4.22000   1
 -17  -2  -2 4.98000 5.38000   1
   0  -6  -7 2.08000 3.13000   1
   0  -6   7 1.37000 4.37000   1
   0   6   7 -0.4200 2.22000   1
  16  -1  -4 4.14000 4.13000   1
  16  -1   4 1.89000 2.89000   1
 -16   1   4 1.43000 4.58000   1
 -16   1  -4 6.53000 4.89000   1
 -16  -1   4 12.7400 4.62000   1
 -16  -1  -4 1.99000 3.23000   1
 -15  -4   3 14.2800 7.15000   1
 -15  -4  -3 9.10000 5.65000   1
  10  -7  -3 4.57000 4.25000   1
  10  -7   3 0.68000 3.86000   1
 -10   7  -3 5.50000 3.39000   1
 -10   7   3 9.83000 5.16000   1
 -10   7   3 7.18000 2.32000   1
 -10   7  -3 9.39000 7.42000   1
  -7   6   6 -2.1100 3.62000   1
  -7   6  -6 6.09000 6.73000   1
  -7   6   6 2.30000 1.68000   1
   7  -6  -6 -0.9400 3.04000   1
   7  -6   6 4.48000 2.74000   1
  -7   6  -6 4.18000 5.60000   1
  15  -5   0 202.320 13.9200   1
 -15   5   0 197.580 16.0600   1
  -7  -6   6 0.82000 4.05000   1
  -7  -6  -6 1.92000 2.11000   1
  -7  -6  -6 4.85000 4.37000   1
  -7  -6   6 0.37000 5.70000   1
 -10  -7   3 9.20000 4.44000   1
 -10  -7   3 11.8800 5.61000   1
 -10  -7  -3 11.3600 3.98000   1
   1  -6  -7 -1.4900 2.20000   1
  -1   6   7 1.83000 2.28000   1
   1  -6   7 -7.3400 4.37000   1
  -1  -6  -7 1.18000 1.93000   1
  -1  -6  -7 0.18000 2.30000   1
  -1  -6   7 2.30000 3.67000   1
  -1  -6   7 1.78000 2.91000   1
   1   6   7 -1.5600 3.27000   1
   0  -7   6 2.21000 3.38000   1
   0  -7  -6 3.85000 2.62000   1
   0  -7   6 2.17000 3.56000   1
   0   7   6 -1.5100 4.73000   1
 -15  -5   0 130.660 15.2500   1
 -16   4  -1 0.68000 3.92000   1
 -16   4   1 2.13000 4.03000   1
  16  -4  -1 -2.1100 3.77000   1
  16  -4   1 -0.2200 3.35000   1
   2  -2   9 531.490 12.0700   1
  -2   2   9 501.190 13.8900   1
   2  -2   9 510.840 10.0900   1
  -2  -2   9 570.420 32.3500   1
  -2  -2   9 568.460 17.1400   1
  -2  -2   9 569.290 17.6000   1
 -13   6  -2 12.3800 3.79000   1
 -13   6   2 9.98000 5.64000   1
 -13   6  -2 7.40000 5.22000   1
  13  -6  -2 14.6300 4.65000   1
  13  -6   2 4.02000 4.31000   1
 -16  -4   1 3.56000 3.90000   1
 -16  -4  -1 4.43000 3.55000   1
  -3   9  -1 56.9600 9.19000   1
  -3   9   1 46.0700 13.4200   1
   3  -9  -1 59.4400 7.64000   1
   3  -9   1 53.8400 8.07000   1
  -3  -9  -1 40.1800 1.26000   1
  -3  -9   1 39.8400 4.49000   1
  -3  -9   1 50.1000 10.4300   1
  -3  -9  -1 54.4500 10.3000   1
   3   9   1 39.2000 11.3900   1
   3   9  -1 45.3700 7.70000   1
  -4   1   9 15.0700 3.07000   1
  -4  -1  -9 18.4200 5.75000   1
  -4  -1   9 18.7900 2.58000   1
  -4  -1   9 -0.7500 5.54000   1
  -4  -1   9 14.6200 2.51000   1
 -13  -6  -2 9.99000 4.50000   1
 -13  -6   2 20.2100 5.68000   1
 -13  -6  -2 11.3800 3.92000   1
 -13  -6   2 9.07000 4.85000   1
   7  -3   8 471.300 16.6100   1
  -7   3  -8 535.490 34.3200   1
  -7   3   8 532.530 22.2400   1
  -7   3   8 524.900 22.6800   1
   7  -3  -8 558.070 20.5700   1
   1  -7  -6 448.280 25.3700   1
   1  -7   6 460.830 30.5600   1
  -1   7   6 425.500 27.6300   1
  -7  -3   8 532.250 22.9700   1
  -7  -3   8 552.780 43.0100   1
  -7  -3   8 489.360 29.5200   1
  -7  -3  -8 528.430 28.5700   1
   1   7   6 419.950 25.7500   1
  -1  -7  -6 426.760 17.5500   1
  -1  -7   6 433.490 21.5500   1
  -1  -7   6 438.380 21.5700   1
  15  -1  -5 596.020 31.1900   1
 -15   1  -5 563.670 23.6000   1
 -15   1   5 562.870 32.4900   1
  15  -1   5 558.830 21.6700   1
 -15  -1  -5 555.650 28.8400   1
 -15  -1   5 539.970 31.3100   1
 -11   7  -2 56.8800 13.5200   1
 -11   7   2 48.0100 9.26000   1
  11  -7  -2 74.6400 8.02000   1
  11  -7   2 64.3900 11.0000   1
 -11   7  -2 57.2200 5.83000   1
   8  -8  -2 17.2000 5.11000   1
  -8   8  -2 15.3200 3.13000   1
   8  -8   2 12.4700 4.96000   1
  -8   8  -2 8.69000 9.03000   1
  -8   8   2 17.6700 5.91000   1
  17   0  -3 -3.1100 4.06000   1
  17   0   3 -5.4900 4.65000   1
 -17   0   3 3.53000 4.55000   1
 -17   0  -3 -2.0300 3.41000   1
 -11  -7   2 66.6200 9.85000   1
 -11  -7  -2 75.3800 8.00000   1
  -8  -8  -2 22.7400 7.15000   1
  -8  -8   2 10.1800 5.52000   1
  -8  -8   2 11.9300 3.81000   1
 -13   4   5 11.0800 4.91000   1
 -13   4  -5 5.54000 5.05000   1
 -13   4  -5 10.3500 6.00000   1
  13  -4  -5 7.60000 4.38000   1
  13  -4   5 8.18000 3.08000   1
  -9   1  -8 492.790 32.7200   1
  -9   1   8 477.300 24.1600   1
  -9   1   8 463.700 28.8500   1
  -9  -1   8 454.130 21.0100   1
  -9  -1   8 523.850 37.4900   1
  -9  -1  -8 470.540 43.2000   1
 -13  -4   5 11.4100 4.58000   1
 -13  -4  -5 8.83000 2.66000   1
 -13  -4  -5 10.3200 2.76000   1
 -17   3   0 82.6900 10.0600   1
 -14   3  -5 1.81000 3.18000   1
 -14   3   5 3.64000 7.01000   1
 -14   3  -5 2.03000 4.79000   1
  14  -3  -5 4.87000 6.06000   1
  14  -3   5 3.99000 2.61000   1
   0  -9  -2 -6.4300 4.06000   1
   0  -9   2 -1.4700 1.77000   1
   0  -9   2 0.36000 4.51000   1
   0   9   2 -6.8000 4.49000   1
   2  -6   7 583.590 25.0400   1
  -2   6  -7 624.560 36.3400   1
   2  -6  -7 609.740 29.8000   1
  -2   6   7 589.920 23.9800   1
  -2  -6  -7 590.540 22.4500   1
  -2  -6   7 614.550 26.5700   1
   2   6   7 576.190 20.2000   1
  -2  -6  -7 583.820 19.4500   1
 -14  -3  -5 -0.2200 3.71000   1
 -14  -3  -5 2.52000 2.31000   1
 -17  -3   0 70.9000 12.0400   1
  13  -5   4 787.840 34.7200   1
  13  -5  -4 790.280 55.0000   1
 -13   5   4 807.550 45.9600   1
 -13   5  -4 798.010 41.9000   1
 -13   5  -4 813.670 41.0500   1
 -16   3   3 16.5600 8.81000   1
 -16   3  -3 8.72000 4.71000   1
  16  -3   3 11.0000 4.03000   1
  16  -3  -3 16.6800 5.17000   1
  15  -5   1 367.280 28.8200   1
  15  -5  -1 363.200 21.9400   1
 -15   5   1 375.280 36.0200   1
 -15   5  -1 384.190 34.9400   1
 -13  -5   4 700.230 37.1100   1
 -13  -5  -4 671.860 28.2200   1
 -13  -5  -4 812.250 41.7400   1
 -13  -5   4 998.470 47.7200   1
   5  -4   8 45.4900 3.38000   1
   5  -4  -8 54.7900 4.19000   1
  -5   4   8 41.9400 4.57000   1
 -16  -3   3 4.79000 5.19000   1
 -16  -3  -3 13.8100 3.67000   1
  -5  -4   8 35.0000 7.95000   1
  -5  -4   8 47.5200 5.07000   1
  -5  -4   8 38.7000 4.94000   1
  -5  -4  -8 46.0400 6.34000   1
  18   0   0 109.300 14.3500   1
 -18   0   0 94.9400 15.8200   1
  -9   4   7 0.95000 4.28000   1
   9  -4   7 2.85000 2.11000   1
  -9   4   7 2.74000 3.66000   1
   9  -4  -7 1.83000 3.17000   1
  -9   4  -7 5.75000 2.62000   1
  -9   4  -7 11.1400 5.15000   1
 -15  -5  -1 446.620 22.0100   1
 -15  -5  -1 322.020 18.1100   1
 -15  -5   1 333.480 28.9700   1
   1  -9  -2 244.460 23.9000   1
  -1   9   2 224.680 25.6400   1
  -1   9  -2 236.950 19.0500   1
  -4   9   0 -3.9200 6.00000   1
  -1  -9   2 253.320 12.3300   1
   1   9   2 247.480 17.6000   1
  -1  -9  -2 244.860 16.0100   1
  -9  -4  -7 4.52000 3.99000   1
  -9  -4   7 -0.0600 4.47000   1
  -9  -4  -7 4.46000 0.93000   1
  -9  -4  -7 0.90000 1.38000   1
  -9  -4   7 -3.1200 6.00000   1
  -9  -4   7 1.90000 3.43000   1
   2  -7  -6 2.29000 2.87000   1
  -2   7   6 4.29000 5.17000   1
  -2   7  -6 3.16000 3.92000   1
   2  -7   6 4.71000 3.54000   1
  -9   8   0 5.51000 5.17000   1
   9  -8   0 5.15000 6.82000   1
  -9   8   0 5.00000 1.61000   1
  -4  -9   0 -1.7600 1.51000   1
   4   9   0 -7.0800 4.73000   1
  -4  -9   0 0.98000 4.15000   1
 -14   5  -3 5.92000 4.50000   1
 -14   5   3 9.35000 5.17000   1
 -14   5  -3 7.48000 4.45000   1
  14  -5  -3 15.2400 6.97000   1
  14  -5   3 5.42000 3.72000   1
  -2  -7  -6 7.11000 4.42000   1
  -2  -7  -6 7.27000 2.73000   1
  -2  -7   6 2.72000 3.76000   1
   2   7   6 2.56000 4.72000   1
  -9  -8   0 1.09000 4.10000   1
 -14  -5  -3 7.09000 3.69000   1
 -14  -5  -3 4.07000 3.28000   1
 -14  -5   3 15.5400 4.41000   1
  -3   2   9 5.23000 2.35000   1
  -3  -2   9 4.46000 2.27000   1
  -3  -2   9 6.46000 2.11000   1
  -7   8  -3 -2.4700 4.70000   1
  -7   8  -3 4.27000 3.00000   1
  -7   8   3 7.11000 4.90000   1
   7  -8  -3 4.16000 4.10000   1
   7  -8   3 7.50000 4.09000   1
  -7  -8  -3 4.96000 3.82000   1
  -7  -8   3 6.03000 5.38000   1
  -7  -8   3 5.51000 4.94000   1
 -17   1  -3 425.670 31.3300   1
 -17   1   3 431.700 27.6700   1
  17  -1  -3 413.250 36.7900   1
  17  -1   3 418.360 19.5800   1
 -12   0  -7 292.080 7.34000   1
 -12   0  -7 327.800 32.5500   1
 -12   0   7 281.740 24.6000   1
 -12   0   7 302.100 18.1600   1
  -5   0   9 -0.6100 1.98000   1
  -5   0  -9 -9.0800 7.61000   1
   7  -5  -7 285.330 13.6200   1
   7  -5   7 279.110 16.6300   1
  -7   5   7 287.350 11.3300   1
  -7   5  -7 285.640 13.4300   1
  -7   5  -7 283.350 20.9200   1
  -7   5   7 272.520 14.8800   1
 -17  -1  -3 386.650 29.2200   1
 -17  -1   3 418.330 36.2700   1
  -7  -5   7 279.770 17.6900   1
  -7  -5  -7 281.240 20.4600   1
  -7  -5   7 253.910 14.5600   1
  -7  -5  -7 249.160 9.57000   1
  -7  -5  -7 222.640 8.62000   1
  -7  -5   7 297.780 15.1500   1
  -9   7   4 569.060 34.1100   1
   9  -7   4 539.190 28.0700   1
   9  -7  -4 584.730 30.8200   1
  -9   7  -4 578.890 39.5500   1
  -9   7   4 645.140 17.4900   1
  -9   7  -4 579.440 33.0900   1
 -17   3   1 413.750 26.7100   1
  17  -3  -1 435.150 24.4900   1
  17  -3   1 410.240 33.1500   1
 -17   3  -1 418.450 24.7600   1
   2  -9  -2 4.73000 3.88000   1
  -2   9   2 6.12000 4.42000   1
  -2   9  -2 -11.240 5.18000   1
 -17  -3   1 379.240 23.7500   1
 -17  -3  -1 401.500 20.7700   1
  -9  -7   4 624.420 42.9400   1
  -9  -7  -4 589.360 26.7300   1
  -9  -7   4 657.670 36.2300   1
  -2  -9  -2 1.06000 6.31000   1
  -2  -9   2 -1.1400 2.00000   1
   2   9  -2 -1.5500 5.17000   1
   2   9   2 -10.430 7.05000   1
  18   0   1 411.410 30.1500   1
  18   0  -1 453.740 32.3900   1
 -18   0  -1 340.520 22.2900   1
 -18   0   1 385.260 24.8300   1
  18  -1   0 0.75000 3.49000   1
 -18   1   0 -0.4800 3.94000   1
   4  -9  -1 -0.8200 4.64000   1
   4  -9   1 8.69000 4.93000   1
  -4   9   1 11.3200 5.09000   1
  -4   9  -1 4.55000 5.55000   1
 -18  -1   0 -1.1400 3.95000   1
  -5   8  -4 14.5900 4.51000   1
  -5   8  -4 11.4300 9.43000   1
   5  -8  -4 18.2300 7.42000   1
  -5   8   4 19.1700 5.50000   1
   5  -8   4 12.2300 5.09000   1
  -9   8  -1 46.7600 14.0400   1
  -9   8  -1 65.3200 4.12000   1
   9  -8   1 56.5500 8.00000   1
  -9   8   1 50.1100 9.47000   1
  -9   8   1 57.3700 2.62000   1
   9  -8  -1 64.1300 8.02000   1
  -4  -9   1 11.3400 2.20000   1
  -4  -9  -1 4.56000 1.83000   1
  -4  -9  -1 8.98000 4.45000   1
  -4  -9   1 10.6900 4.82000   1
   4   9   1 5.26000 4.92000   1
  -5  -8  -4 14.4900 4.51000   1
  -5  -8  -4 17.7500 1.91000   1
  -5  -8   4 27.8900 4.36000   1
  -5  -8   4 25.4800 5.68000   1
  -3   6   7 25.1700 4.16000   1
   3  -6   7 26.2800 4.09000   1
   3  -6  -7 21.5300 3.69000   1
   3  -6   7 19.1900 5.35000   1
  -3  -6  -7 16.3200 4.38000   1
  -3  -6   7 30.6100 4.76000   1
  -3  -6  -7 25.2600 5.73000   1
   7  -7  -5 340.990 18.1800   1
  -7   7  -5 342.440 19.8300   1
  -7   7  -5 339.480 20.3800   1
   7  -7   5 333.020 17.4600   1
  -7   7   5 313.100 20.2900   1
  -9  -8   1 70.0900 9.15000   1
  -9  -8  -1 58.9700 12.4900   1
  -7  -7   5 349.150 20.3500   1
  -7  -7  -5 325.040 18.5700   1
  -7  -7   5 349.220 27.4500   1
  -7  -7  -5 316.640 20.8900   1
 -10   5   6 23.6400 5.27000   1
 -10   5   6 21.5000 5.04000   1
 -10   5  -6 14.1300 4.39000   1
 -10   5  -6 22.3900 6.10000   1
  10  -5  -6 27.7200 4.60000   1
  10  -5   6 12.2700 3.52000   1
 -10  -5   6 18.6500 5.63000   1
 -10  -5  -6 17.9500 3.68000   1
 -10  -5   6 20.7000 5.39000   1
 -10  -5  -6 17.2700 6.74000   1
 -10  -5   6 17.9400 5.13000   1
 -10  -5  -6 9.92000 4.00000   1
  -3   7  -6 753.990 38.0400   1
   3  -7   6 744.320 34.8700   1
   3  -7  -6 743.060 31.8100   1
   3  -7   6 721.190 33.6800   1
  -3   7   6 751.740 34.6400   1
  -3   7  -6 819.920 42.3800   1
  -3  -7  -6 795.790 30.2900   1
  -3  -7  -6 752.790 24.6500   1
  -3  -7   6 784.750 36.6300   1
   3   7   6 673.460 39.1800   1
  -3  -7   6 788.250 37.5400   1
 -10   6   5 88.2400 4.79000   1
 -10   6   5 91.9900 15.1200   1
  10  -6   5 93.8900 7.36000   1
  10  -6  -5 107.390 8.63000   1
 -10   6  -5 97.3300 9.55000   1
 -10   6  -5 90.7700 13.9300   1
 -14   0  -6 108.350 11.6700   1
 -14   0   6 79.7800 14.6000   1
 -14   0  -6 92.4800 5.63000   1
  12  -1  -7 2.24000 3.30000   1
 -12   1   7 6.07000 5.67000   1
 -12   1   7 -0.5200 3.62000   1
 -12   1  -7 2.00000 1.57000   1
 -12   1  -7 -1.0100 5.16000   1
  12  -1   7 1.06000 1.28000   1
  -5   1   9 741.710 37.0900   1
  -5   1   9 757.830 32.8000   1
  -5   1  -9 806.710 48.9600   1
  -5  -1   9 698.600 54.7200   1
  -5  -1   9 720.730 25.8200   1
  -5  -1  -9 803.550 62.1000   1
  -5  -1   9 814.770 28.1700   1
 -12  -1   7 4.26000 4.05000   1
 -12  -1   7 5.94000 3.58000   1
 -12  -1  -7 1.23000 1.34000   1
 -12  -1  -7 1.61000 0.91000   1
 -12  -1  -7 3.09000 4.57000   1
 -10  -6  -5 73.8400 5.23000   1
 -10  -6   5 73.6500 8.59000   1
 -10  -6   5 95.2400 9.03000   1
 -10  -6  -5 78.8900 8.93000   1
 -10  -6   5 91.7200 9.87000   1
  12  -7   0 19.2900 5.22000   1
 -12   7   0 15.9300 6.02000   1
 -12   7   0 10.6100 3.11000   1
 -16   2   4 733.300 43.0000   1
  16  -2  -4 777.400 54.1500   1
  16  -2   4 773.610 42.2800   1
 -16   2  -4 726.280 35.3500   1
 -12  -7   0 10.4400 5.34000   1
 -16  -2  -4 683.830 29.6200   1
 -16  -2   4 694.180 39.5200   1
  18  -1   1 10.4600 4.32000   1
 -18   1  -1 7.26000 4.91000   1
 -18   1   1 10.0600 8.56000   1
  18  -1  -1 16.7900 4.73000   1
 -16   4   2 548.080 35.8700   1
 -16   4  -2 570.180 32.7800   1
  16  -4  -2 628.110 32.7700   1
  16  -4   2 561.480 28.5800   1
 -18  -1   1 7.72000 4.95000   1
 -18  -1  -1 8.28000 7.11000   1
  12  -5  -5 15.8300 4.61000   1
 -12   5  -5 2.32000 8.12000   1
 -12   5   5 14.2900 8.29000   1
 -12   5   5 9.47000 5.25000   1
  12  -5   5 11.2900 5.59000   1
 -12   5  -5 11.0500 4.36000   1
 -16  -4   2 481.980 27.5300   1
 -16  -4  -2 546.310 34.2300   1
  -3   9   2 913.260 51.5900   1
  -3   9  -2 889.080 54.3700   1
   3  -9   2 929.250 49.8200   1
   3  -9  -2 961.100 48.7400   1
  -3  -9  -2 927.530 46.8000   1
  -3  -9   2 931.240 33.1100   1
   3   9  -2 896.280 53.2900   1
   3   9   2 937.780 50.0800   1
  -3  -9   2 941.280 48.1800   1
 -12  -5  -5 10.7200 2.99000   1
 -12  -5  -5 6.95000 2.61000   1
 -12  -5   5 10.1400 5.02000   1
 -12  -5   5 6.34000 4.47000   1
 -12  -5   5 11.5700 5.16000   1
  -4   2   9 250.970 9.05000   1
  -4  -2   9 269.190 14.9300   1
  -4  -2   9 257.830 14.4500   1
  -4  -2  -9 258.620 18.6000   1
 -14   6   0 72.7800 10.4500   1
  14  -6   0 94.1200 13.8400   1
   5  -9   0 75.6200 8.57000   1
  -5   9   0 53.1900 9.87000   1
 -15   2   5 3.23000 4.16000   1
 -15   2  -5 1.64000 4.53000   1
  15  -2  -5 -0.5700 3.67000   1
  15  -2   5 2.85000 3.80000   1
 -15   2  -5 -1.8500 2.94000   1
   0  -5  -8 -1.3500 2.93000   1
   0  -5  -8 -0.6500 2.42000   1
   0  -5   8 -0.3000 3.84000   1
   0   5   8 -0.8200 2.53000   1
   0  -5   8 0.12000 4.01000   1
 -14  -6   0 74.1100 8.51000   1
 -14  -6   0 91.8800 9.86000   1
 -15  -2   5 1.78000 4.57000   1
 -15  -2  -5 5.48000 4.14000   1
  -5  -9   0 71.5200 7.98000   1
  -5  -9   0 59.2500 5.57000   1
 -14   1   6 -1.9600 4.19000   1
 -14   1  -6 -3.0000 2.58000   1
  14  -1  -6 -3.2200 6.00000   1
 -14   1  -6 -2.6200 5.00000   1
  14  -1   6 -2.6400 2.09000   1
 -14  -1   6 -1.3900 3.88000   1
 -14  -1  -6 2.19000 3.11000   1
 -14  -1  -6 0.24000 4.60000   1
 -12   7   1 1.18000 5.02000   1
 -12   7  -1 0.85000 7.76000   1
 -12   7  -1 5.92000 4.32000   1
  12  -7  -1 7.01000 4.30000   1
  12  -7   1 -0.0400 4.05000   1
   1  -5   8 195.610 13.0100   1
  -1   5   8 154.620 6.75000   1
   1  -5  -8 180.110 6.67000   1
  -1  -5  -8 169.200 7.66000   1
  -1  -5  -8 186.120 10.0100   1
  -1  -5   8 171.520 13.1500   1
   1   5   8 140.970 7.80000   1
   9  -2  -8 0.53000 4.26000   1
  -9   2   8 2.25000 3.25000   1
  -9   2  -8 0.43000 7.84000   1
  -9   2   8 6.21000 4.52000   1
   9  -2   8 0.75000 0.75000   1
  -9  -2   8 -3.0400 4.77000   1
  -9  -2   8 7.63000 6.54000   1
  -9  -2  -8 2.02000 4.34000   1
 -12  -7  -1 12.0400 4.86000   1
 -12  -7   1 -0.0100 8.44000   1
  -8   6   6 -0.1300 1.84000   1
   8  -6   6 4.45000 4.21000   1
   8  -6  -6 3.25000 3.12000   1
  -8   6  -6 2.94000 4.24000   1
  -8   6  -6 -2.6100 3.47000   1
  -8   6   6 2.87000 5.51000   1
  15  -5  -2 211.090 23.2500   1
  15  -5   2 219.780 13.7700   1
 -15   5   2 255.680 18.5200   1
 -15   5  -2 204.930 16.5400   1
  -6   4  -8 628.970 39.1200   1
  -6   4   8 580.820 24.8700   1
   6  -4  -8 654.660 30.2900   1
   6  -4   8 531.990 17.3700   1
  -6   4   8 549.260 31.1900   1
  -6  -4  -8 582.870 30.7100   1
  -6  -4   8 559.200 25.3200   1
  -6  -4   8 608.420 33.8400   1
  -6  -4   8 603.540 35.8700   1
  -8  -6  -6 2.71000 3.08000   1
  -8  -6   6 -1.9700 4.23000   1
  -8  -6  -6 3.66000 2.31000   1
  -8  -6   6 -2.4400 4.24000   1
  -8  -6   6 5.23000 3.65000   1
  -4   6  -7 369.320 18.7600   1
   4  -6   7 390.420 17.0200   1
   4  -6  -7 417.530 22.8200   1
  -4   6   7 372.490 17.5900   1
 -15  -5  -2 246.020 14.1200   1
 -15  -5   2 171.700 21.2100   1
 -15  -5  -2 179.630 11.7600   1
  -4  -6  -7 365.820 22.4300   1
  -4  -6  -7 369.070 16.9200   1
  -4  -6   7 391.090 27.0600   1
  -4  -6   7 397.960 22.6500   1
   0  -3   9 12.4000 3.43000   1
   0  -3  -9 17.0700 4.95000   1
   0  -3   9 10.1400 2.11000   1
   8  -3  -8 2.54000 2.85000   1
  -8   3  -8 4.40000 1.62000   1
  -8   3   8 3.00000 5.12000   1
  -8   3   8 4.03000 4.88000   1
  -8   3  -8 9.52000 5.57000   1
   8  -3   8 4.11000 2.33000   1
   4  -7  -6 6.46000 5.02000   1
  -4   7  -6 -4.8300 6.59000   1
  -4   7   6 7.74000 3.60000   1
   4  -7   6 2.57000 3.48000   1
  -8  -3   8 1.39000 3.41000   1
  -8  -3   8 4.76000 3.45000   1
  -8  -3  -8 8.30000 4.49000   1
  -8  -3   8 7.20000 4.93000   1
  -4  -7  -6 3.78000 2.70000   1
  -4  -7   6 9.40000 3.89000   1
  -4  -7  -6 2.54000 3.35000   1
  -4  -7   6 0.02000 3.88000   1
 -14   6  -1 673.140 39.1800   1
  14  -6   1 674.660 35.0500   1
  14  -6  -1 659.170 36.3700   1
 -14   6   1 634.890 41.7100   1
  -1   3   9 313.410 7.61000   1
   1  -3   9 348.150 13.9800   1
   1  -3   9 320.890 12.9100   1
   1  -3  -9 397.870 21.2900   1
  -1   3   9 383.910 17.3900   1
   1   3  -9 384.430 27.4300   1
  -1  -3   9 351.430 12.1200   1
  -1  -3   9 342.770 15.7600   1
   0  -8   5 1.19000 2.87000   1
   0  -8  -5 -2.5400 4.63000   1
   0  -8   5 2.30000 3.59000   1
   0   8   5 -2.5600 3.41000   1
   0   8  -5 -1.6700 3.95000   1
  -5   9  -1 956.740 56.7700   1
  -5   9   1 1030.46 77.9500   1
   5  -9   1 968.300 71.6300   1
   5  -9  -1 982.750 52.5700   1
 -14  -6   1 615.300 35.2700   1
 -14  -6   1 822.540 42.9300   1
 -14  -6  -1 605.970 32.4600   1
 -14  -6  -1 802.760 39.0800   1
 -13   3  -6 876.930 37.3200   1
  13  -3  -6 873.230 43.0200   1
 -13   3   6 817.550 46.6800   1
 -13   3   6 906.250 42.0800   1
  13  -3   6 913.680 35.6800   1
 -13   3  -6 919.690 73.1000   1
  -5  -9  -1 1003.44 34.7800   1
  -5  -9  -1 982.510 51.2200   1
  -5  -9   1 987.840 70.4800   1
  -5  -9   1 993.260 35.9600   1
  -2   5   8 2.74000 3.28000   1
   2  -5   8 2.51000 3.91000   1
   2  -5  -8 2.10000 2.13000   1
  -2  -5   8 1.56000 4.31000   1
  -2  -5  -8 1.57000 1.20000   1
  -2  -5  -8 3.64000 3.11000   1
  -6   0  -9 140.010 14.3000   1
  -6   0   9 131.070 6.90000   1
  -6   0   9 131.090 10.9700   1
 -13  -3  -6 870.160 28.7500   1
 -13  -3   6 866.450 49.4200   1
 -13  -3  -6 860.310 29.2900   1
  11  -3  -7 736.270 45.9900   1
 -11   3   7 767.160 38.1700   1
 -11   3  -7 750.710 45.9500   1
 -11   3   7 704.930 43.6400   1
  11  -3   7 724.930 31.6000   1
 -11   3  -7 787.260 27.8600   1
  -1   8   5 19.3500 5.08000   1
   1  -8  -5 17.3900 4.35000   1
   1  -8   5 22.4600 5.15000   1
   1  -8   5 19.3900 4.10000   1
  -1   8  -5 18.5600 5.78000   1
  -1  -8   5 -1.3200 6.62000   1
   1   8   5 12.3400 7.19000   1
  -1  -8   5 21.5000 7.82000   1
  -1  -8  -5 23.9200 4.14000   1
  17  -2  -3 -0.0200 6.33000   1
  17  -2   3 1.76000 3.02000   1
 -17   2   3 2.13000 4.61000   1
 -17   2  -3 -0.1800 3.58000   1
 -11  -3  -7 641.700 15.7400   1
 -11  -3   7 673.710 33.0900   1
 -11  -3  -7 686.790 37.1600   1
 -11  -3   7 718.610 39.1300   1
 -11  -3  -7 635.520 15.8500   1
 -17  -2   3 7.41000 4.11000   1
 -17  -2  -3 -4.6700 3.19000   1
  17  -3  -2 289.420 18.9100   1
 -17   3  -2 289.480 18.7600   1
 -17   3   2 272.580 21.0000   1
  17  -3   2 280.320 16.6000   1
 -10   0   8 410.970 23.6000   1
 -10   0   8 438.630 20.6500   1
 -10   0  -8 406.750 29.1200   1
 -17  -3   2 256.270 18.2200   1
 -17  -3  -2 248.720 14.6300   1
  12  -4   6 351.190 14.1600   1
  12  -4  -6 400.230 29.0400   1
 -12   4   6 353.600 22.0500   1
 -12   4   6 379.120 17.4600   1
 -12   4  -6 349.220 17.5900   1
 -12   4  -6 391.390 36.9200   1
 -18   0   2 62.3600 9.62000   1
 -18   0  -2 60.8300 12.1900   1
  18   0   2 77.4000 10.9200   1
  18   0  -2 78.9000 8.95000   1
   6  -8  -4 879.850 43.0800   1
  -6   8  -4 905.090 49.4900   1
  -6   8  -4 863.000 40.2900   1
  -6   8   4 771.180 61.8000   1
   6  -8   4 787.800 57.4700   1
 -12  -4   6 357.190 21.5300   1
 -12  -4  -6 311.500 10.6700   1
 -12  -4   6 332.400 19.9400   1
 -12  -4  -6 305.070 18.3800   1
 -12  -4  -6 372.640 15.6600   1
  -4   9  -2 19.3300 6.97000   1
   4  -9   2 -12.130 9.23000   1
   4  -9  -2 27.2400 5.78000   1
  -4   9   2 24.6700 6.35000   1
  18  -2   0 100.490 9.00000   1
 -18   2   0 76.9300 10.4300   1
   9  -8   2 23.3700 5.89000   1
  -9   8  -2 24.7000 3.82000   1
  -9   8   2 27.0200 10.6200   1
   9  -8  -2 24.4200 9.24000   1
  -9   8  -2 18.9600 6.99000   1
  -6  -8  -4 836.340 33.1300   1
  -6  -8   4 886.430 39.7000   1
  -6  -8  -4 862.040 52.2200   1
  -6  -8   4 899.060 46.8300   1
  13  -6   3 7.24000 4.38000   1
  13  -6  -3 17.3700 4.91000   1
 -13   6  -3 10.5500 4.49000   1
 -13   6  -3 13.6500 8.25000   1
 -13   6   3 7.43000 5.98000   1
   4   9   2 16.1200 6.06000   1
  -4  -9   2 29.9300 5.23000   1
  -4  -9   2 25.8600 6.85000   1
  -4  -9  -2 20.2800 8.98000   1
 -18  -2   0 67.9900 8.54000   1
   2  -3   9 27.6300 2.24000   1
  -2   3   9 31.5400 2.83000   1
   2  -3   9 21.6200 2.22000   1
  -2  -3   9 -0.1500 6.40000   1
  -2  -3   9 33.2500 3.01000   1
  -9  -8  -2 26.9300 5.66000   1
  -9  -8   2 20.7000 4.92000   1
  -9  -8   2 33.0800 10.6600   1
 -13  -6  -3 12.9300 4.14000   1
 -13  -6   3 3.49000 5.85000   1
 -13  -6   3 12.8300 5.00000   1
 -13  -6  -3 8.56000 3.76000   1
 -12   6   4 451.770 29.5700   1
 -12   6  -4 466.640 36.0400   1
  12  -6  -4 444.810 25.4300   1
 -12   6  -4 426.420 25.8600   1
  12  -6   4 491.040 31.1900   1
   2  -8   5 482.330 21.2900   1
  -2   8   5 446.650 24.7600   1
   2  -8   5 463.160 34.9000   1
  -2   8  -5 444.140 28.1600   1
   2  -8  -5 490.110 22.9700   1
  -2  -8   5 492.330 31.9100   1
   2   8   5 477.900 33.7000   1
  -2  -8   5 488.330 26.5900   1
  -2  -8  -5 494.980 22.8400   1
  11  -7   3 735.680 37.1200   1
  11  -7  -3 802.790 55.9200   1
 -11   7   3 727.200 62.2200   1
 -11   7  -3 769.120 43.0000   1
 -11   7  -3 739.880 47.0400   1
 -12  -6  -4 484.780 20.6600   1
 -12  -6   4 505.160 29.3500   1
 -12  -6   4 380.520 24.6900   1
 -12  -6  -4 381.090 17.9200   1
   8  -8   3 884.320 45.2500   1
  -8   8  -3 904.830 53.0200   1
  -8   8   3 945.350 53.0100   1
   8  -8  -3 864.060 63.5400   1
  -8   8  -3 939.170 39.4900   1
  -6   1   9 6.09000 2.65000   1
  -6   1   9 21.0100 6.97000   1
  -6   1  -9 1.61000 6.02000   1
  -6  -1  -9 3.67000 4.89000   1
  -6  -1   9 -3.1000 4.40000   1
  -6  -1   9 1.84000 2.30000   1
 -11  -7  -3 763.070 36.9300   1
 -11  -7   3 961.740 70.1800   1
  -8  -8   3 1031.60 56.0800   1
  -8  -8   3 922.350 44.3200   1
  -8  -8  -3 970.210 46.3000   1
  -8   5  -7 46.2400 5.04000   1
  -8   5  -7 29.3300 8.44000   1
  -8   5   7 44.6800 3.98000   1
  -8   5   7 32.7800 5.98000   1
   8  -5   7 41.2000 6.32000   1
   8  -5  -7 38.1300 5.29000   1
 -12   2   7 333.430 29.1000   1
  12  -2   7 326.580 14.2500   1
  12  -2  -7 383.280 19.2800   1
 -12   2   7 346.950 19.2500   1
 -12   2  -7 404.090 27.6800   1
 -12   2  -7 363.660 12.7800   1
  -5   2   9 1.72000 2.17000   1
  -5   2  -9 -0.7300 5.44000   1
  -8  -5   7 43.3600 5.79000   1
  -8  -5   7 40.3500 5.87000   1
  -8  -5  -7 38.3000 5.66000   1
  -8  -5  -7 30.9800 3.44000   1
  -8  -5   7 31.6700 6.89000   1
  -8  -5  -7 29.6600 3.04000   1
  -5  -2   9 1.69000 2.33000   1
  -5  -2   9 0.31000 3.41000   1
  -5  -2  -9 -1.3300 6.59000   1
  -5  -2   9 -7.8100 6.77000   1
 -12  -2  -7 305.610 7.98000   1
 -12  -2  -7 317.380 8.56000   1
 -12  -2   7 345.570 18.5000   1
 -12  -2   7 323.280 21.2000   1
 -12  -2  -7 344.200 21.8600   1
   0  -9   3 14.8200 2.94000   1
   0   9  -3 10.7700 6.37000   1
   0   9   3 12.8800 5.51000   1
   0  -9  -3 17.5200 8.13000   1
 -10   1  -8 0.29000 5.30000   1
 -10   1   8 3.21000 5.00000   1
 -10   1   8 4.55000 5.71000   1
 -10  -1  -8 0.30000 4.85000   1
 -10  -1   8 3.75000 3.22000   1
 -10  -1   8 0.08000 4.02000   1
   3  -5   8 525.510 19.9700   1
  -3   5   8 459.990 25.1100   1
  -3   5   8 544.130 21.3900   1
   3  -5  -8 524.840 18.7200   1
   3  -5   8 520.500 29.0600   1
  -3  -5   8 512.740 21.1700   1
  -3  -5  -8 488.090 22.3500   1
  -3  -5  -8 454.000 10.3500   1
  18  -1   2 15.9900 4.29000   1
 -18   1  -2 12.1800 5.00000   1
 -18   1   2 17.1200 5.83000   1
  18  -1  -2 7.14000 8.25000   1
   1  -9   3 700.480 26.2100   1
  -1   9  -3 813.770 63.0600   1
  -1   9   3 763.630 58.1900   1
   1  -9  -3 808.440 39.0500   1
 -18  -1  -2 12.9300 4.67000   1
 -18  -1   2 11.2400 5.57000   1
   1   9  -3 765.380 44.1400   1
   1   9   3 746.060 41.3000   1
  -1  -9   3 767.260 41.7600   1
  -1  -9  -3 773.080 38.9400   1
  -1  -9   3 760.090 28.7800   1
  18  -2  -1 564.480 30.9800   1
  18  -2   1 539.850 28.6100   1
 -18   2  -1 584.230 44.6600   1
 -18   2   1 553.540 34.0700   1
  10  -4   7 91.3900 5.07000   1
 -10   4  -7 91.9600 9.55000   1
 -10   4   7 84.9800 6.84000   1
 -10   4  -7 90.7400 11.7100   1
  10  -4  -7 92.5000 8.00000   1
 -10   4   7 107.330 8.91000   1
 -18  -2   1 497.850 30.5300   1
 -18  -2  -1 520.700 28.1700   1
 -10  -4   7 89.1400 8.31000   1
 -10  -4  -7 83.3000 2.76000   1
 -10  -4   7 107.250 15.6000   1
 -10  -4  -7 100.460 9.31000   1
 -10  -4  -7 79.6100 4.06000   1
 -10  -4   7 108.150 9.04000   1
  -8   7  -5 -3.6400 3.79000   1
   8  -7   5 0.22000 3.05000   1
  -8   7   5 6.39000 6.22000   1
  -8   7  -5 5.15000 5.93000   1
  -8   7   5 -0.7300 1.35000   1
   8  -7  -5 -0.2000 5.39000   1
 -10   8   0 421.140 17.8400   1
 -10   8   0 404.640 29.5000   1
  10  -8   0 427.270 25.7700   1
  -8  -7  -5 2.96000 3.90000   1
  -8  -7   5 1.25000 3.76000   1
  -8  -7  -5 -3.4500 2.75000   1
  -8  -7   5 -2.6400 4.46000   1
 -10  -8   0 478.600 28.8400   1
  -6   9   0 0.10000 5.36000   1
   6  -9   0 6.34000 7.02000   1
  -5   6   7 -0.3400 4.80000   1
  -5   6  -7 -2.0600 3.08000   1
   5  -6   7 0.15000 2.57000   1
   5  -6  -7 -0.3200 2.67000   1
  -5   6   7 3.33000 1.90000   1
  -5   6  -7 -7.0400 4.72000   1
  -5  -6  -7 4.02000 1.85000   1
  -5  -6   7 3.14000 3.45000   1
  -5  -6  -7 -3.1200 4.39000   1
  -5  -6   7 -12.180 6.67000   1
  -6  -9   0 -0.5600 4.54000   1
  -6  -9   0 0.90000 2.07000   1
  -3   3   9 17.7000 3.49000   1
   3  -3   9 20.8800 1.85000   1
   3  -3   9 18.2700 2.80000   1
  -3  -3   9 27.5900 3.20000   1
  -3  -3   9 18.8500 3.30000   1
  -3  -3  -9 26.5500 5.91000   1
  14  -2   6 214.990 13.3100   1
  14  -2  -6 209.580 14.3200   1
 -14   2   6 206.180 14.4900   1
 -14   2  -6 223.520 10.8900   1
 -14   2   6 212.690 15.6400   1
 -14   2  -6 236.050 19.3900   1
 -12   7  -2 4.14000 5.32000   1
  12  -7  -2 12.2500 7.41000   1
  12  -7   2 8.87000 4.48000   1
 -12   7  -2 6.83000 3.64000   1
 -12   7   2 11.0600 5.51000   1
 -14  -2  -6 221.970 8.90000   1
 -14  -2   6 214.060 15.8500   1
 -14  -2   6 194.490 16.3800   1
 -15   4  -4 3.94000 5.66000   1
 -15   4  -4 6.05000 4.33000   1
 -15   4   4 -2.7300 4.37000   1
  15  -4  -4 1.67000 4.03000   1
  15  -4   4 -1.9300 3.00000   1
  -5   7   6 23.1300 5.11000   1
  -5   7  -6 28.8500 5.51000   1
   5  -7  -6 21.1400 4.53000   1
   5  -7   6 15.9300 4.46000   1
  -3   8  -5 36.9700 11.8100   1
   3  -8   5 34.2400 6.54000   1
  -3   8   5 45.0200 10.0900   1
  -3   8  -5 40.3100 6.58000   1
   3  -8  -5 41.4900 5.59000   1
  -5  -7   6 28.1300 8.26000   1
  -5  -7  -6 23.3100 5.64000   1
  -5  -7  -6 17.3200 3.11000   1
  -5  -7   6 30.1100 7.84000   1
 -15  -4  -4 6.65000 3.16000   1
 -15  -4  -4 4.28000 3.03000   1
 -15  -4   4 0.43000 4.67000   1
  -3  -8   5 27.7400 5.29000   1
  -3  -8  -5 36.1900 7.86000   1
  -3  -8  -5 31.1400 1.38000   1
   3   8   5 28.4400 5.26000   1
  -3  -8   5 41.1100 6.21000   1
 -12  -7  -2 1.55000 4.14000   1
 -12  -7   2 -1.9000 4.22000   1
 -12  -7  -2 4.34000 3.49000   1
 -12  -7   2 10.2800 5.23000   1
  -2   9  -3 10.6100 6.88000   1
   2  -9  -3 16.9100 5.34000   1
   2  -9   3 19.2200 5.72000   1
  -2   9   3 25.8400 6.09000   1
 -10   7   4 1.80000 2.01000   1
 -10   7   4 -1.3400 4.58000   1
 -10   7  -4 3.69000 4.08000   1
  10  -7  -4 -3.1900 3.68000   1
 -10   7  -4 1.09000 3.55000   1
  10  -7   4 3.38000 5.28000   1
  -2  -9  -3 17.8700 6.68000   1
  -2  -9   3 -3.7400 5.17000   1
   2   9   3 7.80000 7.43000   1
   2   9  -3 6.96000 5.72000   1
 -10  -7   4 6.75000 5.35000   1
 -10  -7   4 3.11000 4.32000   1
 -10  -7  -4 6.17000 3.38000   1
 -10   8  -1 163.220 14.4100   1
 -10   8   1 141.790 6.30000   1
  10  -8   1 129.210 12.6700   1
  10  -8  -1 98.9000 18.9900   1
 -10   8  -1 157.590 7.49000   1
 -10   8   1 165.690 15.1500   1
 -10  -8  -1 162.450 13.3500   1
 -10  -8   1 163.580 14.9400   1
  14  -6  -2 118.740 11.9100   1
  14  -6   2 116.110 10.3700   1
 -14   6   2 144.230 13.5300   1
 -14   6  -2 128.620 10.0000   1
 -14   6  -2 100.380 17.8200   1
   6  -9   1 13.2300 5.82000   1
   6  -9  -1 14.6500 5.38000   1
  -6   9  -1 5.05000 6.60000   1
  -6   9   1 18.2400 6.45000   1
  -7   4   8 2.91000 3.03000   1
   7  -4  -8 10.9900 4.44000   1
  -7   4   8 4.47000 3.43000   1
  -7   4  -8 4.28000 9.10000   1
  -7   4  -8 3.79000 2.34000   1
   7  -4   8 5.17000 2.97000   1
  -5   9   2 21.3500 6.77000   1
  -5   9  -2 23.4300 6.97000   1
   5  -9  -2 22.3400 5.82000   1
   5  -9   2 23.3500 6.08000   1
  -7  -4   8 8.11000 3.58000   1
  -7  -4   8 1.96000 3.48000   1
  -7  -4   8 8.17000 5.12000   1
  -7  -4  -8 0.16000 6.72000   1
  -6  -9   1 11.9100 2.91000   1
  -6  -9  -1 8.93000 2.28000   1
  -6  -9  -1 4.17000 5.52000   1
  -6  -9   1 19.7000 5.68000   1
 -14  -6   2 114.800 11.3500   1
 -14  -6   2 150.890 13.5400   1
 -14  -6  -2 94.9900 14.2400   1
 -14  -6  -2 133.480 10.6000   1
  -5  -9  -2 16.5500 2.45000   1
  -5  -9   2 19.1300 5.31000   1
  -5  -9   2 26.7400 5.51000   1
  -5  -9  -2 18.3100 5.15000   1
 -17   0   4 -4.2500 4.62000   1
 -17   0  -4 -1.9000 3.22000   1
  17   0  -4 2.11000 3.99000   1
  17   0   4 -1.8100 2.76000   1
  16   0  -5 25.6200 6.14000   1
 -16   0   5 28.1300 6.85000   1
 -16   0  -5 27.6400 4.29000   1
   4  -5   8 -0.1800 2.23000   1
  -4   5   8 -1.2500 3.76000   1
   4  -5  -8 -1.0600 3.67000   1
  -4  -5  -8 0.29000 1.18000   1
  -4  -5   8 -2.3400 2.89000   1
  -4  -5   8 0.16000 2.82000   1
  -4  -5  -8 -2.9200 3.10000   1
 -16   3   4 4.85000 7.05000   1
 -16   3  -4 1.52000 3.50000   1
  16  -3  -4 4.81000 6.13000   1
  16  -3   4 -1.9100 2.84000   1
  17  -4   0 28.0200 9.15000   1
 -17   4   0 20.5400 10.5800   1
 -14   4  -5 480.670 31.2400   1
  14  -4   5 474.170 20.9700   1
 -14   4  -5 504.220 25.3900   1
 -14   4   5 476.380 28.9700   1
 -11   5   6 49.0500 7.07000   1
  11  -5  -6 45.6000 6.23000   1
 -11   5  -6 39.2700 7.96000   1
 -11   5  -6 34.5300 8.81000   1
 -11   5   6 45.8500 7.25000   1
  11  -5   6 38.7800 4.69000   1
 -16  -3  -4 3.01000 2.86000   1
 -16  -3   4 -0.3000 4.45000   1
 -14  -4  -5 423.500 17.2300   1
 -14  -4  -5 495.330 18.9000   1
 -14  -4   5 432.930 38.3300   1
  16  -4   3 25.0200 5.01000   1
  16  -4  -3 20.1100 6.28000   1
 -16   4  -3 22.6800 9.34000   1
 -16   4   3 29.0900 7.00000   1
 -11  -5   6 46.0800 7.21000   1
 -11  -5  -6 30.0500 5.58000   1
 -11  -5  -6 23.5100 4.82000   1
 -11  -5   6 36.9800 10.8100   1
 -11  -5  -6 44.1300 5.26000   1
 -11  -5   6 33.8900 6.59000   1
  -7   0   9 0.90000 4.10000   1
  -7   0  -9 2.80000 8.24000   1
  -7   0   9 -4.2300 2.53000   1
 -14   5  -4 19.1400 6.00000   1
 -14   5  -4 26.6400 5.95000   1
 -14   5   4 17.7900 6.92000   1
  14  -5   4 24.2800 4.57000   1
  14  -5  -4 23.7800 5.88000   1
 -16  -4   3 14.7700 5.39000   1
 -16  -4  -3 19.8200 4.35000   1
  -3   9  -3 24.6900 7.11000   1
  -3   9   3 28.5600 6.48000   1
   3  -9   3 31.3000 6.31000   1
   3  -9  -3 21.8100 5.72000   1
 -11   6   5 12.6200 5.77000   1
 -11   6  -5 21.6600 5.05000   1
 -11   6   5 12.6700 2.93000   1
 -11   6  -5 19.9500 5.57000   1
  11  -6   5 11.0900 4.05000   1
  11  -6  -5 15.0100 7.72000   1
  -3  -9  -3 33.1900 5.72000   1
  -3  -9   3 29.0500 4.01000   1
  -3  -9   3 34.6400 6.77000   1
   3   9   3 20.4300 6.25000   1
 -14  -5  -4 19.3700 4.15000   1
 -14  -5  -4 23.8900 5.83000   1
 -14  -5   4 17.8400 8.77000   1
 -16   5   0 11.0000 5.43000   1
  16  -5   0 5.27000 4.72000   1
 -11  -6   5 23.6000 9.04000   1
 -11  -6   5 9.90000 7.99000   1
 -11  -6  -5 13.0800 3.15000   1
 -11  -6   5 18.5900 5.44000   1
 -11  -6  -5 11.6500 3.41000   1
 -13   0  -7 1.76000 2.39000   1
 -13   0   7 5.65000 4.09000   1
 -13   0  -7 3.32000 4.94000   1
 -13   0   7 -4.3500 3.89000   1
 -16  -5   0 3.04000 3.94000   1
   4  -3  -9 23.4400 2.56000   1
   4  -3   9 16.1000 1.58000   1
  -4   3   9 15.2800 2.57000   1
   4  -3   9 19.1900 1.62000   1
  -4  -3   9 32.3300 3.99000   1
  -4  -3  -9 30.4300 6.55000   1
  -4  -3   9 17.6600 5.34000   1
  -9   6  -6 6.25000 7.96000   1
   9  -6  -6 -0.0100 6.08000   1
   9  -6   6 8.30000 5.13000   1
  -9   6  -6 6.47000 4.03000   1
  -9   6   6 5.07000 3.52000   1
  -9   6   6 10.8600 4.40000   1
  -7   8  -4 5.64000 8.30000   1
  -7   8   4 10.9100 5.14000   1
   7  -8   4 2.97000 4.64000   1
   7  -8  -4 6.57000 4.42000   1
  -7   8  -4 10.7300 3.88000   1
  -9  -6  -6 4.61000 2.25000   1
  -9  -6  -6 10.1400 3.36000   1
  -9  -6  -6 4.43000 2.55000   1
  -9  -6   6 -2.0200 4.56000   1
  -9  -6   6 3.79000 4.15000   1
  -9  -6   6 5.06000 7.40000   1
 -15   3   5 515.700 44.0200   1
  15  -3  -5 512.130 27.9000   1
 -15   3  -5 498.350 32.9800   1
 -15   3  -5 489.810 34.3400   1
  15  -3   5 502.940 21.5800   1
  -7  -8   4 8.88000 4.88000   1
  -7  -8  -4 3.76000 3.70000   1
  -7  -8  -4 3.07000 2.32000   1
  -7  -8   4 1.45000 3.67000   1
  17  -1   4 243.840 18.8400   1
 -17   1   4 248.980 19.9000   1
 -17   1  -4 252.500 22.0100   1
  17  -1  -4 273.460 18.1300   1
 -17  -1  -4 282.050 21.5900   1
 -17  -1   4 253.080 29.0200   1
 -15  -3   5 449.490 28.0900   1
 -15  -3  -5 468.960 19.3600   1
   4  -8   5 402.910 22.8900   1
  -4   8  -5 438.170 34.1100   1
  -4   8   5 396.840 23.9400   1
  -4   8  -5 440.920 26.6400   1
   4  -8  -5 421.780 21.5200   1
  -6   2   9 92.2800 9.21000   1
  -6   2   9 100.540 8.56000   1
  -6  -2   9 87.6000 6.22000   1
  -6  -2   9 104.350 10.3000   1
  -6  -2   9 105.570 6.53000   1
  -6  -2  -9 76.9700 11.2500   1
  -4  -8   5 426.690 23.7100   1
  -4  -8  -5 376.360 10.3200   1
  -4  -8  -5 443.090 19.7000   1
   4   8   5 425.370 20.5000   1
  -4  -8   5 440.540 21.1600   1
  16  -1   5 2.21000 2.56000   1
  16  -1  -5 8.63000 4.12000   1
 -16   1   5 -2.5400 4.42000   1
 -16   1  -5 -2.2300 2.99000   1
 -16  -1   5 -0.2500 6.70000   1
 -16  -1  -5 1.69000 4.24000   1
  10  -2  -8 534.560 32.0700   1
 -10   2  -8 539.560 36.1300   1
 -10   2   8 498.470 24.9200   1
 -10   2   8 486.480 25.9500   1
  -9   3  -8 426.320 13.4100   1
  -9   3   8 427.860 20.9400   1
  -9   3  -8 483.080 31.7000   1
   9  -3  -8 500.490 20.5100   1
   9  -3   8 427.250 12.6800   1
  -9   3   8 449.640 21.9600   1
 -10  -2   8 469.730 24.3500   1
 -10  -2  -8 509.140 31.5800   1
 -10  -2   8 503.420 28.9400   1
  -9  -3   8 530.900 25.8400   1
  -9  -3   8 455.700 23.4200   1
  -9  -3   8 443.750 29.6900   1
  -9  -3  -8 464.430 28.6200   1
  15  -5   3 364.410 19.6600   1
 -15   5  -3 368.720 23.2200   1
 -15   5   3 381.450 26.7500   1
 -15   5  -3 350.960 23.3200   1
  15  -5  -3 387.530 23.8000   1
  17  -4   1 2.86000 6.44000   1
 -17   4  -1 2.38000 4.88000   1
  17  -4  -1 3.58000 4.59000   1
 -17   4   1 6.91000 5.17000   1
 -17  -4   1 0.61000 5.98000   1
 -17  -4  -1 0.92000 3.56000   1
 -15  -5   3 328.680 21.8600   1
 -15  -5  -3 331.620 24.6900   1
 -15  -5  -3 393.430 19.2000   1
  18  -2  -2 99.6200 15.7300   1
  18  -2   2 111.900 8.76000   1
 -18   2  -2 88.1500 10.2700   1
 -18   2   2 101.640 18.0400   1
  -7   1   9 167.790 12.2700   1
  -7   1   9 168.080 8.77000   1
  -7   1  -9 176.640 17.2300   1
  -7  -1  -9 159.830 24.4200   1
  -7  -1   9 190.050 20.9200   1
  -7  -1   9 171.810 8.92000   1
 -18  -2  -2 79.9900 8.65000   1
 -18  -2   2 90.5300 10.5800   1
 -16   5   1 -0.1900 8.72000   1
 -16   5  -1 6.35000 5.16000   1
  16  -5  -1 1.14000 7.30000   1
  16  -5   1 8.57000 4.23000   1
 -13   1  -7 21.6400 10.7000   1
 -13   1   7 15.4300 5.23000   1
 -13   1  -7 19.0200 2.56000   1
  13  -1   7 15.1800 1.99000   1
  13  -1  -7 21.9800 4.86000   1
 -13   1   7 19.0200 5.25000   1
 -13  -1  -7 24.9500 6.37000   1
 -13  -1  -7 12.0200 1.66000   1
 -13  -1   7 13.6500 5.00000   1
 -13  -1  -7 17.2900 2.49000   1
 -13  -1   7 27.3200 5.52000   1
 -16  -5   1 -0.8900 4.40000   1
 -16  -5  -1 15.2100 4.63000   1
 -16  -5  -1 4.91000 3.99000   1
  -6   6   7 129.100 10.1000   1
  -6   6   7 137.830 6.32000   1
   6  -6   7 126.790 8.23000   1
   6  -6  -7 138.490 13.1200   1
  -6   6  -7 144.590 13.6400   1
  13  -7   0 820.010 46.2900   1
 -13   7   0 847.480 34.5300   1
 -13   7   0 824.720 50.4100   1
  -6  -6  -7 134.730 8.85000   1
  -6  -6   7 149.200 10.9300   1
  -6  -6   7 148.090 12.6000   1
  -6  -6  -7 131.950 5.96000   1
 -13  -7   0 933.940 65.9500   1
 -13  -7   0 761.530 41.5200   1
  -6   7   6 13.8900 4.74000   1
  -6   7  -6 -1.0200 5.73000   1
  -6   7  -6 9.79000 7.62000   1
   6  -7  -6 19.2600 6.28000   1
   6  -7   6 11.3600 4.12000   1
  -6  -7  -6 9.48000 3.22000   1
  -6  -7   6 10.5800 4.84000   1
  -6  -7  -6 11.3000 3.10000   1
  -6  -7   6 17.8700 5.02000   1
 -17   3   3 400.660 42.0000   1
  17  -3  -3 461.490 37.5600   1
  17  -3   3 437.650 31.2200   1
 -17   3  -3 413.990 24.5300   1
 -17  -3   3 403.220 25.2900   1
 -17  -3  -3 363.940 19.0700   1
  13  -5   5 10.8800 3.73000   1
 -13   5  -5 15.5500 7.35000   1
 -13   5   5 8.74000 3.66000   1
  13  -5  -5 15.3300 5.03000   1
 -13   5  -5 15.7900 5.72000   1
 -13   5   5 10.4900 5.79000   1
   7  -9   0 918.450 51.0600   1
  -7   9   0 929.290 56.3700   1
 -13  -5   5 16.1600 5.82000   1
 -13  -5  -5 9.78000 3.29000   1
 -13  -5  -5 14.2000 2.99000   1
 -13  -5   5 4.22000 5.51000   1
 -13  -5   5 2.75000 4.73000   1
  -7  -9   0 1011.12 39.2200   1
  -7  -9   0 1016.56 56.6100   1
 -18   0  -3 459.360 25.8700   1
  18   0  -3 496.360 29.5400   1
 -18   0   3 447.070 32.3300   1
  18   0   3 503.070 23.8300   1
  -4   9  -3 2.11000 5.58000   1
   4  -9   3 9.08000 4.76000   1
   4  -9  -3 9.36000 4.45000   1
  -4   9   3 2.40000 5.06000   1
   9  -8  -3 -1.2300 3.79000   1
   9  -8   3 -0.3600 3.72000   1
  -9   8  -3 -0.3300 4.39000   1
  -9   8   3 8.01000 4.42000   1
  -9   8  -3 -6.1600 4.53000   1
  -4  -9  -3 -4.5500 4.68000   1
  -4  -9   3 9.61000 7.81000   1
   4   9   3 11.5800 4.63000   1
  -4  -9   3 8.87000 3.00000   1
  18  -3   0 -3.5600 4.35000   1
 -18   3   0 -3.1800 4.89000   1
   5  -5   8 76.4200 5.45000   1
   5  -5  -8 81.8200 5.89000   1
  -5   5  -8 68.8000 11.3200   1
  -5   5   8 83.1000 9.04000   1
  -5   5   8 86.2700 9.85000   1
  10  -8  -2 699.630 39.5900   1
 -10   8   2 730.080 44.5400   1
 -10   8  -2 735.540 39.2800   1
 -10   8  -2 692.760 44.1600   1
  10  -8   2 720.070 51.0900   1
  -9   5   7 173.060 13.2200   1
  -9   5   7 160.850 12.8000   1
  -9   5  -7 143.500 24.6600   1
   9  -5   7 157.860 12.1300   1
   9  -5  -7 197.480 16.5800   1
  -9   5  -7 172.400 15.1900   1
  -5  -5   8 76.8000 9.48000   1
  -5  -5   8 75.0100 7.04000   1
  -5  -5   8 77.9200 11.0100   1
  -5  -5  -8 69.7300 7.64000   1
  -9  -8   3 2.10000 4.89000   1
  -9  -8   3 0.13000 3.45000   1
  -9  -8  -3 -3.0100 3.61000   1
 -18  -3   0 3.02000 4.15000   1
  -9  -5  -7 146.490 7.78000   1
  -9  -5   7 155.070 13.7200   1
  -9  -5  -7 165.120 12.3900   1
  -9  -5   7 171.870 12.4400   1
  -9  -5   7 203.430 13.5800   1
 -10  -8   2 840.720 49.8900   1
 -10  -8   2 807.970 39.9000   1
 -10  -8  -2 780.380 41.7700   1
 -15   0   6 0.48000 4.00000   1
 -15   0  -6 1.36000 4.82000   1
 -15   0  -6 -0.8600 2.38000   1
 -13   7  -1 12.7700 4.03000   1
  13  -7   1 25.7500 5.58000   1
 -13   7   1 22.3200 6.88000   1
 -13   7  -1 27.2100 6.99000   1
  13  -7  -1 17.8500 5.93000   1
   6  -9   2 -7.3200 4.50000   1
  -6   9   2 4.66000 4.88000   1
   6  -9  -2 0.57000 6.49000   1
  -6   9  -2 -0.2200 5.20000   1
 -11   0  -8 -0.9700 5.18000   1
 -11   0   8 -1.0800 3.51000   1
 -11   0   8 7.93000 3.97000   1
  -6  -9  -2 -7.3400 6.60000   1
  -6  -9   2 5.60000 4.57000   1
  -6  -9   2 5.64000 4.43000   1
  -6  -9  -2 2.72000 1.77000   1
 -13  -7  -1 14.3800 4.97000   1
 -13  -7  -1 28.4500 5.95000   1
 -13  -7   1 20.9400 6.79000   1
 -13  -7   1 13.7900 5.68000   1
   9  -7  -5 220.780 14.4800   1
  -9   7   5 196.660 16.2500   1
   9  -7   5 216.740 12.7900   1
  -9   7   5 203.090 5.81000   1
  -9   7  -5 220.140 15.2300   1
  -9   7  -5 213.360 15.5000   1
 -12   3   7 3.42000 4.00000   1
  12  -3   7 -0.1300 3.40000   1
  12  -3  -7 7.55000 5.45000   1
 -12   3  -7 2.40000 3.88000   1
 -12   3  -7 -0.0800 5.31000   1
 -12   3   7 0.24000 3.45000   1
  -5   3   9 558.610 20.6900   1
   5  -3  -9 603.980 19.9700   1
   5  -3   9 503.620 12.3800   1
  -5   3   9 547.500 25.6300   1
  -5  -3   9 577.780 23.1200   1
  -5  -3  -9 570.650 46.0800   1
  -5  -3   9 519.350 22.1000   1
  -5  -3   9 592.390 49.0900   1
 -12  -3   7 2.87000 6.65000   1
 -12  -3  -7 -0.4900 1.60000   1
 -12  -3  -7 1.33000 4.27000   1
 -12  -3  -7 0.40000 1.06000   1
 -12  -3   7 4.24000 5.86000   1
  -9  -7  -5 184.550 10.5800   1
  -9  -7   5 214.370 22.6700   1
  -9  -7   5 263.160 24.4900   1
  -9  -7  -5 194.640 10.9000   1
  -7   9   1 92.6800 26.8500   1
   7  -9   1 204.030 15.6200   1
  -7   9  -1 214.090 17.7400   1
   7  -9  -1 219.760 23.4200   1
  19   0   0 -6.1500 4.11000   1
 -19   0   0 1.79000 4.62000   1
  -7  -9  -1 216.570 16.7600   1
  -7  -9   1 212.160 10.8400   1
  -7  -9   1 234.810 26.3500   1
  -7  -9  -1 218.770 9.53000   1
  18  -1   3 4.69000 5.71000   1
  18  -1  -3 10.4500 4.99000   1
 -18   1   3 1.76000 5.50000   1
 -18   1  -3 1.62000 6.52000   1
 -18  -1  -3 5.40000 4.07000   1
 -18  -1   3 6.13000 5.21000   1
   5  -8   5 4.95000 3.68000   1
   5  -8  -5 -1.2600 5.70000   1
  -5   8   5 0.27000 4.10000   1
  -5   8  -5 0.03000 4.59000   1
  -5  -8  -5 1.32000 1.65000   1
  -5  -8   5 0.55000 5.53000   1
  -5  -8  -5 1.08000 3.15000   1
  -5  -8   5 5.28000 4.02000   1
 -15   6   0 7.59000 5.80000   1
  15  -6   0 8.55000 5.00000   1
 -18   3  -1 7.22000 4.73000   1
 -18   3   1 -2.2900 5.38000   1
  18  -3   1 7.21000 4.32000   1
  18  -3  -1 5.25000 4.64000   1
 -18  -3   1 3.94000 4.63000   1
 -18  -3  -1 7.19000 4.28000   1
   0  -4   9 -1.3100 2.08000   1
   0   4   9 -0.1600 0.72000   1
   0  -4   9 0.39000 2.04000   1
 -15  -6   0 8.03000 4.25000   1
 -15  -6   0 -0.7200 5.05000   1
  15  -1  -6 160.750 12.3800   1
  15  -1   6 145.780 7.31000   1
 -15   1   6 131.780 13.4800   1
 -15   1  -6 142.490 12.8200   1
 -15   1  -6 151.770 15.1000   1
 -15  -1   6 140.560 19.2500   1
 -15  -1  -6 142.430 7.40000   1
 -11   1   8 7.84000 4.66000   1
 -11   1  -8 16.9400 6.52000   1
 -11   1   8 14.8800 6.60000   1
  -8   4  -8 6.53000 2.79000   1
  -8   4   8 9.73000 3.52000   1
   8  -4   8 9.82000 3.36000   1
  -8   4   8 14.5700 4.03000   1
  -8   4  -8 9.15000 6.40000   1
   8  -4  -8 12.1700 3.30000   1
 -11  -1   8 17.2300 5.51000   1
 -11  -1   8 13.3400 6.99000   1
 -11  -1  -8 15.8200 6.42000   1
  -8  -4   8 19.2800 6.46000   1
  -8  -4   8 8.54000 6.39000   1
  -8  -4  -8 9.43000 4.92000   1
  -8  -4   8 9.15000 5.52000   1
   1  -4  -9 1.76000 1.87000   1
   1  -4   9 3.34000 2.16000   1
  -1   4   9 4.12000 1.31000   1
   1  -4   9 1.04000 2.20000   1
  -1  -4  -9 3.77000 4.21000   1
  -1  -4   9 7.12000 2.64000   1
  -1  -4   9 2.35000 4.01000   1
 -13   4   6 2.14000 3.32000   1
 -13   4  -6 2.68000 5.25000   1
 -13   4   6 9.21000 4.53000   1
  13  -4   6 1.63000 2.75000   1
  13  -4  -6 0.97000 4.02000   1
 -13   4  -6 2.71000 3.35000   1
 -17   2   4 6.72000 5.26000   1
  17  -2  -4 4.34000 4.57000   1
 -17   2  -4 3.68000 4.02000   1
  17  -2   4 4.77000 3.35000   1
 -12   7   3 -1.5900 5.20000   1
 -12   7  -3 3.55000 4.99000   1
  12  -7   3 5.15000 4.06000   1
 -12   7  -3 5.89000 3.69000   1
  12  -7  -3 1.48000 4.65000   1
 -17  -2  -4 1.74000 3.33000   1
 -17  -2   4 2.68000 7.31000   1
 -13  -4   6 -2.1800 7.76000   1
 -13  -4  -6 3.40000 2.00000   1
 -13  -4   6 3.90000 6.94000   1
 -13  -4  -6 4.43000 2.33000   1
 -11   4   7 2.50000 4.43000   1
  11  -4   7 2.64000 2.38000   1
  11  -4  -7 11.0600 3.77000   1
 -11   4  -7 4.49000 2.96000   1
 -11   4  -7 9.38000 5.72000   1
 -11   4   7 5.92000 3.28000   1
 -14   3  -6 9.18000 5.23000   1
  14  -3   6 0.18000 2.75000   1
  14  -3  -6 4.19000 4.02000   1
 -14   3  -6 3.87000 4.89000   1
 -14   3   6 -0.0200 3.80000   1
 -14   3   6 5.99000 4.51000   1
  16  -2  -5 26.2400 6.15000   1
 -16   2   5 21.7500 6.78000   1
  16  -2   5 22.4100 4.04000   1
 -16   2  -5 22.1200 4.73000   1
 -12  -7  -3 -1.9700 6.09000   1
 -12  -7  -3 -0.3300 3.56000   1
 -12  -7   3 10.2600 4.60000   1
 -12  -7   3 12.0500 5.58000   1
 -11  -4   7 0.60000 4.37000   1
 -11  -4  -7 3.75000 1.27000   1
 -11  -4   7 2.72000 4.83000   1
 -11  -4  -7 0.39000 2.01000   1
 -11  -4   7 1.49000 3.91000   1
 -11  -4  -7 9.36000 4.28000   1
 -14  -3   6 -1.6300 4.24000   1
 -14  -3  -6 2.25000 2.26000   1
 -14  -3   6 1.66000 4.73000   1
 -14  -3  -6 3.03000 3.28000   1
 -11   8   0 19.8300 5.45000   1
  11  -8   0 54.4400 7.24000   1
 -11   8   0 40.1200 8.10000   1
 -16  -2  -5 26.2200 4.30000   1
 -16  -2   5 32.2400 7.00000   1
  17  -4   2 18.5200 5.68000   1
  17  -4  -2 37.5400 6.74000   1
 -17   4  -2 23.7400 6.72000   1
 -17   4   2 31.7700 7.45000   1
 -19   0  -1 2.35000 4.30000   1
  19   0   1 2.45000 3.83000   1
  19   0  -1 -1.1500 4.01000   1
 -19   0   1 6.70000 7.38000   1
  19  -1   0 402.890 34.0100   1
 -19   1   0 391.070 25.8100   1
 -11  -8   0 47.4000 8.62000   1
 -19  -1   0 355.710 34.7100   1
 -17  -4  -2 22.7100 5.14000   1
 -17  -4   2 20.9600 5.98000   1
  -8   0   9 401.480 25.3900   1
  -8   0   9 424.170 24.4800   1
  -8   0  -9 436.820 31.1700   1
 -13   6  -4 11.0900 5.21000   1
 -13   6   4 12.8800 6.03000   1
  13  -6  -4 10.5700 4.98000   1
 -13   6  -4 5.65000 5.16000   1
  13  -6   4 11.7700 4.19000   1
  -7   2   9 4.04000 2.74000   1
  -7   2   9 2.34000 5.93000   1
  -7   2  -9 -0.1800 6.21000   1
 -15   6  -1 0.82000 5.06000   1
 -15   6   1 -0.7200 5.37000   1
  15  -6   1 8.22000 4.17000   1
  15  -6  -1 1.95000 4.58000   1
  -7  -2   9 -11.420 7.29000   1
  -7  -2  -9 -2.9600 4.85000   1
  -7  -2   9 -0.4800 4.43000   1
  -7  -2   9 -0.2600 2.76000   1
 -13  -6   4 19.1900 6.75000   1
 -13  -6  -4 9.69000 3.79000   1
 -13  -6   4 21.1800 5.46000   1
 -13  -6  -4 14.3400 4.10000   1
 -16   5   2 6.20000 5.81000   1
 -16   5  -2 1.92000 5.28000   1
  16  -5   2 7.96000 4.24000   1
  16  -5  -2 6.38000 4.92000   1
 -15  -6   1 9.85000 8.49000   1
 -15  -6  -1 4.88000 4.80000   1
 -15  -6  -1 9.41000 4.03000   1
 -15  -6   1 0.19000 4.44000   1
  -2   4   9 386.910 17.4800   1
  -2   4   9 304.030 10.1900   1
   2  -4   9 342.260 16.6200   1
   2  -4  -9 348.010 10.1800   1
  -2  -4  -9 357.420 21.0900   1
  -2  -4   9 360.190 20.5100   1
  -2  -4   9 333.590 14.2300   1
 -14   6   3 611.590 59.6600   1
  14  -6  -3 663.640 36.9800   1
 -14   6  -3 656.410 38.6600   1
 -14   6  -3 670.190 35.0600   1
  14  -6   3 601.630 32.5800   1
 -16  -5  -2 7.57000 6.17000   1
 -16  -5  -2 9.05000 4.58000   1
 -16  -5   2 7.41000 4.88000   1
  13  -2  -7 6.95000 3.78000   1
 -13   2   7 2.84000 3.85000   1
 -13   2   7 -4.9100 6.46000   1
  13  -2   7 2.78000 1.87000   1
 -13   2  -7 1.05000 2.34000   1
 -13   2  -7 -3.4000 5.53000   1
 -13  -2  -7 0.44000 1.17000   1
 -13  -2  -7 0.28000 1.87000   1
 -13  -2   7 -3.0200 4.36000   1
 -13  -2   7 7.24000 3.84000   1
 -13  -2  -7 0.06000 4.50000   1
  -5   9  -3 699.290 45.2100   1
   5  -9  -3 776.170 53.9800   1
   5  -9   3 706.940 39.6300   1
  -5   9   3 709.680 42.8700   1
 -14  -6   3 768.900 44.4900   1
 -14  -6   3 576.200 50.8400   1
 -14  -6  -3 563.630 28.4700   1
 -14  -6  -3 718.120 44.5700   1
 -11   7   4 14.3800 2.40000   1
 -11   7  -4 25.3700 5.18000   1
  11  -7  -4 16.0700 5.42000   1
 -11   7   4 22.8900 6.41000   1
 -11   7  -4 15.7500 5.72000   1
  11  -7   4 14.9700 4.85000   1
  -5  -9   3 712.400 30.0000   1
  -5  -9   3 690.340 40.4500   1
  -5  -9  -3 721.190 36.3500   1
  -8   8   4 12.3900 8.95000   1
   8  -8   4 14.8400 4.63000   1
   8  -8  -4 12.1500 4.96000   1
  -8   8  -4 11.0400 5.69000   1
  -8   8  -4 7.42000 6.71000   1
 -11  -7   4 28.3000 9.31000   1
 -11  -7   4 5.64000 5.19000   1
 -11  -7  -4 -1.6700 3.64000   1
 -11  -7   4 20.4200 7.75000   1
 -11  -7  -4 18.7500 3.84000   1
  -8  -8   4 15.9100 5.75000   1
  -8  -8  -4 10.2900 3.99000   1
  -8  -8   4 19.6900 4.38000   1
  -8  -8  -4 3.36000 2.84000   1
   0   9  -4 7.45000 5.02000   1
   0  -9   4 1.73000 2.57000   1
   0  -9  -4 -13.720 5.69000   1
   0  -9   4 -7.5800 4.35000   1
   0   9   4 -0.1300 4.12000   1
  11  -8  -1 4.59000 4.52000   1
  11  -8   1 1.39000 6.84000   1
 -11   8  -1 6.30000 2.57000   1
 -11   8   1 4.01000 5.40000   1
 -11   8  -1 -2.4900 5.31000   1
 -11   8   1 1.38000 1.69000   1
   7  -6  -7 3.06000 3.15000   1
   7  -6   7 -0.1800 2.69000   1
  -7   6  -7 1.95000 3.40000   1
  -7   6   7 2.21000 2.11000   1
  -7   6  -7 -0.4200 5.10000   1
  -7   6   7 -0.2600 3.61000   1
  -7  -6   7 1.47000 3.78000   1
  -7  -6  -7 1.47000 2.02000   1
  -7  -6  -7 8.26000 3.30000   1
  -7  -6   7 1.01000 4.03000   1
  -7  -6   7 0.18000 7.05000   1
  19  -1  -1 8.76000 8.59000   1
  19  -1   1 11.6800 7.63000   1
 -19   1  -1 10.9600 5.65000   1
 -19   1   1 21.6100 6.23000   1
 -11  -8   1 1.24000 5.35000   1
 -11  -8  -1 7.35000 4.66000   1
 -19  -1  -1 18.2000 5.53000   1
 -19  -1   1 13.7900 6.18000   1
   0  -7   7 26.4200 5.01000   1
   0   7   7 21.8500 4.24000   1
   0  -7  -7 20.0700 5.97000   1
  -1   9   4 356.410 33.1100   1
  -1   9  -4 334.660 25.4200   1
   1  -9   4 339.170 15.1900   1
   1  -9  -4 368.320 20.4200   1
   1  -9   4 339.150 22.6000   1
  -1  -9   4 346.350 15.7500   1
  -1  -9  -4 355.460 20.0100   1
   1   9   4 342.210 21.7200   1
   1   9  -4 331.560 25.3000   1
  -1  -9   4 335.030 22.1000   1
  -8   1   9 6.96000 4.57000   1
  -8   1  -9 -0.4400 5.63000   1
  -8   1   9 1.90000 6.08000   1
  -6   5   8 -1.1400 3.18000   1
   6  -5  -8 3.65000 2.78000   1
   6  -5   8 3.59000 2.29000   1
  -6   5  -8 -0.1200 8.48000   1
  -6   5   8 1.41000 2.64000   1
  -8  -1  -9 -0.1200 5.00000   1
  -8  -1   9 -2.0200 4.13000   1
  -8  -1   9 2.02000 2.61000   1
  -7   7  -6 513.160 29.3200   1
  -7   7  -6 527.360 44.8900   1
   7  -7   6 488.000 34.1800   1
   7  -7  -6 535.760 26.2900   1
  -7   7   6 523.940 29.4600   1
  -6  -5   8 0.12000 3.37000   1
  -6  -5   8 1.45000 3.42000   1
  -6  -5   8 7.84000 7.09000   1
  -6  -5  -8 -0.3000 5.55000   1
  -7  -7  -6 499.250 21.1600   1
  -7  -7   6 526.550 42.0100   1
  -7  -7   6 496.140 28.7300   1
  -7  -7  -6 516.300 21.2100   1
   1  -7  -7 548.860 22.1600   1
  -1   7   7 515.010 23.8000   1
   1  -7   7 547.560 26.6100   1
  -1  -7   7 540.490 27.1900   1
  -1  -7  -7 553.990 21.6400   1
   1   7   7 529.550 22.5800   1
  13  -7   2 603.490 33.7000   1
 -13   7  -2 588.170 38.5800   1
  13  -7  -2 625.200 36.0500   1
 -13   7   2 600.050 40.4500   1
 -13   7  -2 644.460 29.7600   1
 -13  -7  -2 650.950 46.1000   1
 -13  -7   2 729.130 40.7800   1
 -13  -7   2 526.920 33.8100   1
 -13  -7  -2 541.500 29.1900   1
 -10   6   6 380.350 14.5700   1
  10  -6   6 392.610 25.1900   1
 -10   6   6 370.140 34.2900   1
  10  -6  -6 390.070 21.8400   1
 -10   6  -6 387.140 21.5900   1
 -10   6  -6 373.900 26.0100   1
 -10  -6  -6 356.730 14.2100   1
 -10  -6  -6 365.190 19.7300   1
 -10  -6  -6 401.780 21.1600   1
 -10  -6   6 407.090 25.4000   1
 -10  -6   6 346.830 31.9000   1
 -10  -6   6 427.700 25.6600   1
   3  -4   9 8.01000 2.17000   1
   3  -4  -9 8.52000 3.29000   1
  -3   4   9 6.22000 2.11000   1
  -3  -4  -9 9.32000 4.61000   1
  -3  -4   9 8.42000 2.99000   1
  -3  -4   9 3.85000 4.54000   1
   6  -3   9 0.41000 1.01000   1
  -6   3   9 -7.7300 5.40000   1
  -6   3  -9 -7.4000 5.72000   1
   6  -3  -9 5.10000 2.34000   1
  -6   3   9 4.45000 2.70000   1
  -6  -3   9 -0.7600 3.08000   1
  -6  -3   9 -1.3800 3.19000   1
  -6  -3  -9 -1.3100 4.86000   1
  -2   9   4 -1.6400 4.29000   1
   2  -9  -4 0.01000 3.83000   1
   2  -9   4 6.64000 4.15000   1
  -2   9  -4 -6.8600 7.94000   1
  -2  -9   4 1.13000 3.02000   1
  -2  -9  -4 -8.3200 4.15000   1
  -2  -9   4 -1.2000 7.21000   1
   2   9   4 -4.0800 6.91000   1
  -7   9  -2 535.310 35.1200   1
  -7   9   2 526.650 35.8800   1
  -7   9  -2 522.630 25.8500   1
   7  -9   2 538.920 45.9600   1
   7  -9  -2 550.620 31.9700   1
  -8   9   0 6.43000 8.72000   1
   8  -9   0 3.14000 4.81000   1
  10  -3   8 2.60000 1.82000   1
  10  -3  -8 5.31000 3.38000   1
 -10   3  -8 5.28000 1.95000   1
 -10   3   8 3.69000 3.77000   1
 -10   3  -8 2.88000 9.12000   1
 -10   3   8 11.5000 3.62000   1
  -7  -9   2 532.230 33.7700   1
  -7  -9  -2 558.260 30.9700   1
  -7  -9   2 513.800 23.1000   1
 -10  -3   8 10.8000 6.88000   1
 -10  -3  -8 12.0300 5.58000   1
 -10  -3   8 10.1900 5.34000   1
  -6   8  -5 91.1600 10.2800   1
  -6   8  -5 81.4200 9.44000   1
  -6   8   5 104.270 15.6900   1
   6  -8   5 82.8500 13.4700   1
  -8  -9   0 5.94000 7.62000   1
  -8  -9   0 -3.2900 2.86000   1
  18  -2  -3 674.300 36.6500   1
  18  -2   3 633.220 31.0800   1
 -18   2   3 656.330 41.6300   1
 -18   2  -3 629.790 35.6200   1
   2  -7   7 3.98000 5.21000   1
   2  -7  -7 0.65000 2.87000   1
  -2   7   7 0.44000 2.98000   1
  -6  -8  -5 68.3700 10.9200   1
  -6  -8  -5 85.1500 7.02000   1
  -6  -8   5 79.6600 8.53000   1
  -6  -8   5 95.1000 9.60000   1
  -2  -7  -7 -0.9900 2.18000   1
  -2  -7   7 -0.3300 5.44000   1
   2   7   7 -2.1600 2.56000   1
  -2  -7  -7 2.51000 3.89000   1
 -18  -2   3 629.350 39.0000   1
 -18  -2  -3 605.910 43.9300   1
 -12   5  -6 0.61000 8.39000   1
  12  -5   6 1.79000 3.19000   1
 -12   5   6 12.4100 5.01000   1
 -12   5   6 8.96000 3.17000   1
 -12   5  -6 7.09000 3.97000   1
  12  -5  -6 0.06000 4.41000   1
 -18   3   2 16.8700 7.65000   1
 -18   3  -2 29.3000 6.39000   1
  18  -3  -2 23.2200 9.82000   1
  18  -3   2 27.1200 5.74000   1
 -12  -5  -6 6.11000 2.48000   1
 -12  -5  -6 6.87000 4.02000   1
 -12  -5  -6 1.27000 3.69000   1
 -12  -5   6 -0.4300 4.53000   1
 -12  -5   6 6.57000 5.04000   1
 -12  -5   6 17.9900 8.03000   1
 -18  -3  -2 19.0300 5.05000   1
 -18  -3   2 16.5600 6.43000   1
 -12   6  -5 245.960 27.7900   1
 -12   6   5 251.140 20.1700   1
 -12   6  -5 247.820 16.8700   1
  12  -6   5 235.910 14.0600   1
 -12   6   5 241.410 16.2600   1
  12  -6  -5 260.810 16.7400   1
 -15   2  -6 -3.1000 7.76000   1
  15  -2   6 0.34000 2.34000   1
  15  -2  -6 -0.1400 5.94000   1
 -15   2  -6 1.24000 2.73000   1
 -15   2   6 -4.8100 4.33000   1
 -11   2   8 -0.4200 3.34000   1
 -11   2   8 5.08000 3.38000   1
 -11   2  -8 0.65000 5.12000   1
 -11   2  -8 -0.6600 1.73000   1
  11  -2  -8 -2.8100 3.10000   1
  11  -2   8 0.04000 1.03000   1
 -12  -6   5 218.190 16.8200   1
 -12  -6   5 243.980 18.3000   1
 -12  -6  -5 210.170 11.0200   1
 -12  -6  -5 245.410 17.1800   1
 -12  -6   5 286.320 19.1300   1
 -15  -2  -6 2.02000 3.63000   1
 -15  -2   6 0.89000 4.43000   1
 -11  -2  -8 2.02000 7.51000   1
 -11  -2   8 5.14000 4.54000   1
 -11  -2   8 -0.2300 3.66000   1
   0  -6   8 610.940 27.3400   1
   0   6   8 586.570 21.8600   1
   0  -6  -8 652.180 21.9900   1
   0  -1  10 -0.5900 4.17000   1
   8  -9   1 14.1300 7.74000   1
  -8   9  -1 7.49000 3.22000   1
  -8   9   1 4.80000 6.03000   1
  -8   9  -1 9.23000 6.11000   1
   8  -9  -1 11.4200 5.22000   1
 -19   0   2 8.50000 4.90000   1
  19   0  -2 -0.7000 4.29000   1
  19   0   2 0.43000 3.58000   1
 -19   0  -2 -0.5600 4.07000   1
  -2   0 -10 0.16000 5.09000   1
  -1   6   8 4.30000 2.59000   1
   1  -6   8 3.97000 3.13000   1
   1  -6  -8 2.19000 2.36000   1
   1   6   8 4.20000 3.53000   1
  -1  -6  -8 5.22000 3.36000   1
  -1  -6   8 7.32000 3.43000   1
  -1  -6  -8 4.75000 5.11000   1
 -19   2   0 11.9400 6.05000   1
  19  -2   0 16.1300 8.12000   1
  -8  -9   1 10.6600 3.65000   1
  -8  -9  -1 4.80000 5.48000   1
  -8  -9   1 18.7800 5.95000   1
  16  -4   4 501.200 24.7000   1
  16  -4  -4 495.760 29.9400   1
 -16   4   4 485.020 33.3300   1
 -16   4  -4 476.700 32.2500   1
 -16   4  -4 480.920 40.1700   1
 -19  -2   0 14.0000 8.80000   1
 -16  -4  -4 410.810 20.2600   1
 -16  -4   4 444.290 29.2100   1
 -16  -4  -4 494.260 21.9800   1
  15  -6  -2 0.14000 4.57000   1
  15  -6   2 4.29000 6.41000   1
 -15   6  -2 3.68000 4.14000   1
 -15   6  -2 8.00000 5.04000   1
 -15   6   2 2.43000 8.78000   1
  -3   9  -4 696.530 43.0500   1
  -3   9   4 666.010 39.1800   1
   3  -9   4 663.200 38.1600   1
   3  -9  -4 720.990 35.7400   1
 -10   8   3 63.7700 10.9900   1
  10  -8  -3 54.3100 13.7800   1
 -10   8  -3 64.5200 6.93000   1
  10  -8   3 82.8400 12.9300   1
 -10   8  -3 94.4400 15.5100   1
  -3  -9   4 705.580 40.5700   1
   3   9   4 685.860 52.3700   1
  -3  -9  -4 732.100 36.3300   1
  -3  -9   4 710.700 30.9400   1
 -15  -6  -2 -3.8100 3.83000   1
 -15  -6   2 -4.5600 7.33000   1
 -15  -6  -2 4.67000 3.30000   1
 -15  -6   2 -1.0300 4.10000   1
  10  -5   7 -1.1800 4.01000   1
  10  -5  -7 -2.0500 3.66000   1
 -10   5  -7 2.53000 3.32000   1
 -10   5  -7 8.33000 5.36000   1
 -10   5   7 3.66000 6.54000   1
 -10   5   7 4.81000 2.89000   1
 -10  -8   3 85.1900 10.6000   1
 -10  -8  -3 59.7000 12.1200   1
 -10  -8   3 56.7300 7.88000   1
   0   8   6 636.510 31.6300   1
   0  -8  -6 649.040 29.1700   1
   0  -8   6 636.640 33.8600   1
 -10  -5   7 -3.9200 6.33000   1
 -10  -5   7 -4.0800 3.76000   1
 -10  -5  -7 -1.3800 3.83000   1
 -10  -5   7 1.86000 4.42000   1
 -10  -5  -7 2.07000 2.40000   1
 -10  -5  -7 -0.2000 2.10000   1
  -6   9  -3 10.7200 3.52000   1
  -6   9  -3 3.95000 6.51000   1
   6  -9   3 10.5700 5.34000   1
   6  -9  -3 8.07000 4.99000   1
  -6   9   3 5.58000 9.06000   1
  -3   7   7 8.28000 4.21000   1
   3  -7  -7 10.4900 3.63000   1
   3  -7   7 16.5800 6.19000   1
  -3  -7   7 26.8100 5.56000   1
  -3  -7  -7 14.0000 3.24000   1
  -3  -7   7 18.9300 4.80000   1
   3   7   7 16.5300 3.43000   1
  -3  -7  -7 12.7700 3.14000   1
  -6  -9   3 5.59000 8.49000   1
  -6  -9  -3 0.72000 4.89000   1
  -6  -9  -3 8.34000 2.53000   1
  -6  -9   3 11.3800 3.62000   1
   4  -4   9 208.370 10.5800   1
   4  -4  -9 217.840 8.55000   1
  -4   4   9 179.360 8.51000   1
  -4  -4  -9 220.770 22.8700   1
  -4  -4   9 205.780 10.5700   1
  -4  -4   9 208.560 10.8200   1
 -14   0  -7 354.360 12.6300   1
 -14   0  -7 400.530 29.1900   1
 -14   0   7 427.310 24.0900   1
 -14   0   7 383.700 23.4700   1
   1  -8   6 36.0900 5.95000   1
   1  -8  -6 21.9300 4.85000   1
   1  -8   6 28.1300 5.45000   1
  -1   8   6 27.4000 5.76000   1
  -1  -8   6 26.1800 5.98000   1
  -1  -8  -6 23.2800 4.41000   1
   1   8   6 20.8900 4.98000   1
  15  -4   5 8.76000 6.27000   1
  15  -4  -5 12.7100 5.49000   1
 -15   4  -5 20.4200 5.14000   1
 -15   4  -5 14.8800 6.44000   1
 -15   4   5 19.9200 6.42000   1
   2  -6  -8 156.750 11.2200   1
  -2   6   8 139.320 7.86000   1
   2  -6   8 146.530 9.04000   1
 -15  -4   5 13.6200 5.81000   1
 -15  -4  -5 15.9800 5.69000   1
 -15  -4  -5 18.6300 5.46000   1
  -2  -6  -8 138.960 5.70000   1
  -2  -6   8 150.980 14.2600   1
   2   6   8 136.850 6.15000   1
  -2  -6  -8 129.850 13.4900   1
  11  -8   2 12.8600 5.36000   1
  11  -8  -2 3.49000 8.42000   1
 -11   8  -2 17.1400 5.67000   1
 -11   8  -2 7.36000 9.64000   1
 -11   8   2 6.57000 6.55000   1
 -10   7  -5 10.4000 5.53000   1
  10  -7  -5 2.08000 7.73000   1
 -10   7   5 9.96000 5.82000   1
 -10   7  -5 16.8800 8.27000   1
  10  -7   5 19.3000 4.37000   1
 -10   7   5 9.35000 2.98000   1
 -15   5  -4 205.490 16.4900   1
 -15   5   4 213.300 18.4700   1
  15  -5  -4 213.450 23.9400   1
  15  -5   4 189.710 18.6700   1
 -15   5  -4 188.700 15.9900   1
  19  -1  -2 524.570 30.8100   1
  19  -1   2 523.020 37.4300   1
 -19   1   2 522.310 49.1200   1
 -19   1  -2 482.440 29.8500   1
 -10  -7   5 16.5700 6.46000   1
 -10  -7   5 2.83000 5.62000   1
 -10  -7  -5 15.4300 6.04000   1
 -10  -7   5 26.2500 5.65000   1
 -11  -8   2 12.8200 6.86000   1
 -11  -8  -2 17.4100 5.42000   1
  -2  -1  10 8.32000 1.55000   1
  -2  -1  10 7.05000 2.37000   1
 -19  -1  -2 472.180 38.8500   1
 -19  -1   2 475.220 31.2600   1
   9  -4  -8 5.87000 3.40000   1
   9  -4   8 2.38000 3.28000   1
  -9   4  -8 5.04000 4.07000   1
  -9   4   8 7.91000 5.18000   1
  -9   4  -8 4.15000 9.42000   1
  -9   4   8 8.03000 4.04000   1
  19  -2  -1 1.32000 6.71000   1
 -19   2   1 0.56000 5.04000   1
 -19   2  -1 0.83000 7.20000   1
  19  -2   1 2.58000 3.97000   1
 -15  -5  -4 214.580 11.7500   1
 -15  -5   4 160.630 14.6000   1
 -15  -5  -4 176.850 10.9100   1
  -9  -4   8 6.08000 4.35000   1
  -9  -4   8 4.08000 3.94000   1
  -9  -4   8 1.96000 4.90000   1
  -9  -4  -8 8.85000 7.04000   1
 -19  -2   1 4.40000 4.70000   1
 -19  -2  -1 2.48000 4.39000   1
  -8   2   9 517.530 27.3200   1
  -8   2   9 534.850 32.3200   1
  -8   2  -9 580.900 40.1100   1
  -8  -2   9 583.830 25.6800   1
  -8  -2   9 537.550 24.7500   1
  -8  -2   9 559.830 34.0300   1
  -8  -2  -9 554.830 36.2600   1
  -3   0  10 -0.1600 1.38000   1
  -3   0  10 1.95000 1.40000   1
  -2   8   6 191.980 19.8400   1
  -2   8  -6 199.050 15.6200   1
   2  -8  -6 204.530 12.1600   1
   2  -8   6 192.560 12.6700   1
   2  -8   6 185.180 13.6000   1
  -2  -8  -6 179.590 16.3300   1
  -2  -8   6 185.450 12.8100   1
   2   8   6 177.770 11.8500   1
  -2  -8   6 193.000 13.8400   1
   1 -10   0 4.28000 5.02000   1
   1  10   0 2.23000 5.30000   1
  17   0  -5 -1.2600 4.22000   1
 -17   0  -5 1.73000 2.94000   1
 -17   0   5 -2.5600 4.45000   1
  14  -1   7 2.04000 1.83000   1
 -14   1   7 6.21000 4.35000   1
 -14   1  -7 4.25000 5.88000   1
 -14   1   7 9.05000 4.45000   1
 -14   1  -7 2.86000 3.62000   1
  14  -1  -7 5.39000 4.20000   1
 -12   0   8 207.280 14.3400   1
 -12   0   8 204.660 23.9400   1
 -12   0  -8 237.120 29.5900   1
   7  -5   8 254.970 11.1500   1
  -7   5   8 262.200 12.4000   1
  -7   5   8 289.100 16.1000   1
   7  -5  -8 284.200 13.8300   1
  -7   5  -8 266.910 19.0500   1
  -7   5  -8 291.010 23.2600   1
 -14  -1   7 -2.7100 4.65000   1
 -14  -1  -7 5.85000 5.53000   1
 -14  -1   7 5.56000 6.65000   1
 -14  -1  -7 4.78000 2.70000   1
 -14   7   0 10.1200 9.47000   1
  14  -7   0 20.5100 5.09000   1
 -14   7   0 1.50000 3.42000   1
  -9   0   9 3.31000 4.89000   1
  -9   0   9 3.68000 4.36000   1
  -9   0  -9 -0.3700 5.51000   1
  -7  -5  -8 265.870 17.1600   1
  -7  -5   8 257.930 20.3900   1
  -7  -5   8 269.730 16.5600   1
  -7  -5   8 312.470 16.8700   1
  17  -3  -4 255.800 17.6400   1
 -17   3   4 265.110 31.2600   1
 -17   3  -4 236.840 16.9400   1
  17  -3   4 242.860 20.2100   1
 -14  -7   0 22.2300 9.82000   1
 -14  -7   0 29.9000 7.44000   1
 -17  -3   4 242.950 27.9700   1
 -17  -3  -4 222.580 18.7900   1
 -16   3  -5 5.56000 6.51000   1
  16  -3   5 1.81000 5.43000   1
  16  -3  -5 7.79000 4.70000   1
 -16   3  -5 11.3700 5.79000   1
 -16   3   5 0.19000 8.63000   1
  -8   6  -7 586.660 28.7300   1
   8  -6  -7 610.180 28.4100   1
  -8   6   7 562.090 43.4900   1
   8  -6   7 535.080 24.3000   1
  -8   6   7 601.900 22.7500   1
  -8   6  -7 642.600 38.8900   1
  17  -4   3 6.90000 6.73000   1
  17  -4  -3 13.1200 7.92000   1
 -17   4  -3 12.3900 8.21000   1
 -17   4   3 6.58000 6.14000   1
 -16  -3   5 -5.0400 4.48000   1
 -16  -3  -5 4.10000 4.32000   1
  -8  -6   7 505.080 28.7300   1
  -8  -6  -7 566.090 26.7800   1
  -8  -6  -7 542.680 23.8800   1
  -8  -6   7 568.290 33.5400   1
  -8  -6   7 602.190 31.1800   1
  -8  -6  -7 481.280 21.7400   1
  18   0  -4 158.850 13.0800   1
 -18   0   4 151.780 15.6300   1
 -18   0  -4 141.240 11.1600   1
  18   0   4 154.930 9.79000   1
 -17  -4  -3 9.25000 4.01000   1
 -17  -4   3 5.56000 8.20000   1
  -4   9   4 -0.3300 7.96000   1
   4  -9  -4 -0.2000 4.51000   1
  -4   9  -4 -4.6100 9.31000   1
  -9   8  -4 2.00000 8.28000   1
  -9   8  -4 8.82000 4.16000   1
  -9   8   4 9.97000 5.51000   1
   9  -8  -4 7.81000 4.76000   1
   9  -8   4 -0.4600 4.55000   1
  -4  -9   4 8.22000 7.58000   1
   4   9   4 6.69000 4.52000   1
  -4  -9   4 6.80000 5.38000   1
  -4  -9  -4 3.54000 4.11000   1
 -17   5   0 192.210 17.4800   1
  17  -5   0 181.260 14.3800   1
  14  -5   5 2.90000 3.38000   1
 -14   5   5 3.01000 5.34000   1
 -14   5  -5 5.87000 4.35000   1
  14  -5  -5 7.71000 4.69000   1
 -14   5  -5 1.33000 5.21000   1
  -3   6   8 -2.3500 4.09000   1
   3  -6   8 3.56000 2.81000   1
   3  -6  -8 -0.1900 2.50000   1
  -3  -6  -8 -0.4300 2.58000   1
  -3  -6   8 4.98000 5.03000   1
  -3  -6  -8 2.68000 4.70000   1
  -8   7   6 23.9400 8.32000   1
   8  -7   6 11.4200 4.39000   1
  -8   7  -6 16.5500 8.58000   1
   8  -7  -6 1.12000 7.33000   1
  -8   7  -6 18.7900 5.86000   1
   0  10   1 2.18000 5.36000   1
   0 -10  -1 3.99000 4.57000   1
  -9  -8   4 10.6600 5.71000   1
  -9  -8   4 6.33000 4.51000   1
  -9  -8  -4 5.59000 4.05000   1
 -14  -5   5 8.24000 4.72000   1
 -14  -5  -5 5.06000 4.70000   1
 -14  -5   5 4.95000 5.74000   1
 -14  -5  -5 8.27000 3.35000   1
  16  -5  -3 0.83000 4.37000   1
 -16   5  -3 3.99000 4.61000   1
 -16   5   3 -4.7700 5.23000   1
 -16   5  -3 3.67000 4.54000   1
  16  -5   3 2.07000 3.61000   1
 -17  -5   0 159.350 13.1700   1
  -7   3  -9 182.930 28.9800   1
   7  -3  -9 188.500 14.0000   1
  -7   3   9 179.210 15.4100   1
  -7   3   9 161.560 11.3200   1
  -2  10   0 67.0000 11.8300   1
   2 -10   0 86.9300 10.0300   1
  -8  -7   6 24.3300 6.96000   1
  -8  -7  -6 21.7700 7.01000   1
  -8  -7   6 25.9900 6.44000   1
  -8  -7  -6 29.0900 6.47000   1
  -7  -3  -9 171.690 22.1800   1
  -7  -3   9 163.810 15.1700   1
  -7  -3   9 150.340 23.0800   1
  -7  -3   9 174.980 15.8700   1
  -2 -10   0 79.2500 10.2500   1
   2  10   0 89.2200 11.8100   1
  -4   7   7 4.47000 3.88000   1
   4  -7  -7 3.21000 3.33000   1
   4  -7   7 6.83000 3.57000   1
  -4   7  -7 3.54000 4.11000   1
 -18   4   0 46.1400 14.7300   1
  18  -4   0 56.5500 8.00000   1
  -3  -1  10 442.290 14.2500   1
  -3  -1  10 466.640 14.8800   1
  -3  -1 -10 458.850 46.8200   1
  -4  -7   7 -3.5800 6.92000   1
  -4  -7   7 1.18000 3.94000   1
  -4  -7  -7 3.29000 2.54000   1
  -4  -7  -7 3.95000 3.99000   1
 -16  -5  -3 -1.1200 3.53000   1
 -16  -5   3 -1.9700 4.20000   1
 -16  -5  -3 0.21000 3.31000   1
 -18  -4   0 55.5200 7.99000   1
   1 -10  -1 3.25000 4.59000   1
  -1  10   1 -9.6400 5.90000   1
  -1 -10  -1 -9.2300 5.36000   1
   1  10   1 -15.610 9.57000   1
   1  10  -1 -4.2900 6.16000   1
   7  -8   5 1.52000 3.96000   1
   7  -8  -5 0.27000 6.05000   1
  -7   8  -5 3.42000 6.28000   1
  -7   8   5 8.76000 4.65000   1
  -7   8  -5 -7.0300 4.99000   1
  13  -3  -7 13.7500 4.49000   1
  13  -3   7 5.54000 2.83000   1
 -13   3  -7 10.5400 3.23000   1
 -13   3   7 9.98000 5.05000   1
 -13   3   7 5.95000 4.33000   1
 -13   3  -7 19.8500 6.45000   1
 -13  -3  -7 6.35000 1.61000   1
 -13  -3  -7 8.50000 1.58000   1
 -13  -3   7 2.07000 5.19000   1
 -13  -3   7 10.1100 4.79000   1
 -13  -3  -7 9.70000 4.60000   1
  -7  -8  -5 1.74000 3.99000   1
  -7  -8   5 11.1900 4.76000   1
  -7  -8   5 4.67000 4.32000   1
  -7  -8  -5 4.12000 3.68000   1
  17  -1   5 333.290 15.9100   1
  17  -1  -5 334.100 32.2300   1
 -17   1   5 352.260 25.4400   1
 -17   1  -5 346.690 25.9100   1
 -12   1   8 2.96000 5.58000   1
 -12   1   8 -2.3000 3.80000   1
 -12   1  -8 2.87000 5.35000   1
 -17  -1  -5 322.420 16.4400   1
 -17  -1   5 347.660 24.5500   1
 -12  -1   8 9.45000 6.80000   1
 -12  -1  -8 -1.9600 5.29000   1
 -12  -1   8 0.77000 3.79000   1
 -14   7  -1 -1.8600 4.81000   1
 -14   7   1 2.12000 5.20000   1
 -14   7  -1 2.76000 4.95000   1
  14  -7   1 -0.5500 4.14000   1
  14  -7  -1 -2.3800 4.22000   1
  -9   1  -9 174.980 17.3700   1
  -9   1   9 175.470 15.1800   1
  -9   1   9 145.400 12.5200   1
  -9  -1   9 167.170 10.2500   1
  -9  -1   9 170.280 21.0200   1
  -9  -1  -9 128.070 25.6300   1
  -3   8   6 5.34000 7.37000   1
  -3   8  -6 10.9000 5.68000   1
   3  -8   6 16.9100 7.49000   1
   3  -8  -6 15.9100 6.60000   1
  -3   8  -6 10.4300 8.86000   1
 -14  -7  -1 1.26000 4.08000   1
 -14  -7   1 2.70000 6.97000   1
 -14  -7   1 -0.0800 5.13000   1
 -14  -7  -1 5.28000 4.77000   1
   3   8   6 11.7900 3.98000   1
  -3  -8   6 9.20000 4.81000   1
  -3  -8  -6 11.7700 3.65000   1
  -3  -8   6 1.75000 7.67000   1
  -8   9   2 1.62000 5.33000   1
   8  -9  -2 5.00000 4.29000   1
  -8   9  -2 -0.7700 5.55000   1
  -8   9  -2 1.67000 3.75000   1
   8  -9   2 -0.8500 4.33000   1
 -12   4  -7 234.860 12.3500   1
 -12   4   7 228.940 25.7900   1
 -12   4  -7 205.710 31.6300   1
 -12   4   7 228.510 13.4200   1
  12  -4   7 222.340 14.0200   1
  12  -4  -7 266.190 22.7000   1
  -5   4   9 6.15000 3.31000   1
  -5   4   9 4.92000 2.65000   1
  -5   4  -9 -2.5700 6.13000   1
   5  -4   9 3.14000 1.82000   1
   5  -4  -9 3.84000 2.49000   1
  -5  -4  -9 12.3500 4.76000   1
  -5  -4   9 1.88000 5.22000   1
  -5  -4   9 6.24000 3.50000   1
 -12   8   0 512.240 36.7400   1
 -12   8   0 502.290 26.6800   1
  12  -8   0 536.290 30.4700   1
  18  -1   4 3.51000 3.69000   1
 -18   1  -4 9.05000 6.39000   1
 -18   1   4 6.11000 5.51000   1
  18  -1  -4 7.78000 4.87000   1
 -12  -4  -7 187.580 6.33000   1
 -12  -4  -7 210.070 14.2200   1
 -12  -4   7 214.910 16.6600   1
 -12  -4  -7 177.120 8.45000   1
 -12  -4   7 218.360 22.6800   1
  -8  -9   2 6.94000 5.76000   1
  -8  -9   2 8.04000 3.74000   1
  -8  -9  -2 0.06000 7.49000   1
 -18  -1   4 6.56000 4.84000   1
 -18  -1  -4 -0.7900 3.60000   1
 -17   5  -1 354.050 27.3200   1
 -17   5   1 394.070 40.9200   1
  17  -5   1 412.950 33.2300   1
  17  -5  -1 345.010 24.6600   1
 -12  -8   0 614.310 39.3800   1
  -4   0  10 279.910 13.4400   1
  -4   0  10 278.650 9.92000   1
 -17  -5  -1 331.080 19.7000   1
 -17  -5   1 314.840 31.3700   1
   1  -2 -10 -3.9000 5.32000   1
  -1  -2  10 1.00000 2.17000   1
  -1  -2  10 1.77000 2.24000   1
  -2  10   1 726.150 49.2500   1
  -2  10  -1 804.720 70.1500   1
   2 -10   1 723.090 43.7700   1
   2 -10  -1 774.280 43.8200   1
  -2 -10  -1 864.620 62.6000   1
   2  10   1 755.850 48.1500   1
   2  10  -1 735.390 50.0500   1
 -18   4   1 369.090 26.5500   1
  18  -4  -1 342.030 23.3500   1
  18  -4   1 351.290 22.1500   1
 -18   4  -1 348.870 25.8500   1
 -13   7  -3 12.1000 9.37000   1
 -13   7   3 9.22000 6.52000   1
 -13   7  -3 6.85000 4.74000   1
  13  -7  -3 18.1700 5.36000   1
  13  -7   3 10.9400 4.93000   1
 -18  -4   1 309.520 20.8300   1
 -18  -4  -1 294.570 18.7900   1
  -9   9   0 344.780 27.3300   1
   9  -9   0 351.590 23.7300   1
 -13  -7  -3 11.2800 6.49000   1
 -13  -7   3 6.60000 5.59000   1
 -13  -7   3 7.27000 6.22000   1
 -13  -7  -3 14.0700 4.65000   1
  -3  10   0 7.92000 8.72000   1
   3 -10   0 -4.6900 4.81000   1
  -9  -9   0 394.490 27.7600   1
   3  10   0 0.39000 5.06000   1
  -3 -10   0 -1.1800 6.50000   1
  12  -7   4 6.40000 3.97000   1
 -12   7  -4 6.38000 4.24000   1
 -12   7   4 0.90000 2.23000   1
 -12   7   4 4.25000 5.22000   1
  12  -7  -4 1.12000 4.58000   1
 -12   7  -4 -0.4700 7.39000   1
 -16   0  -6 417.940 17.5600   1
 -16   0  -6 225.830 28.0200   1
 -16   0   6 430.880 26.2700   1
 -12  -7  -4 -5.0500 4.87000   1
 -12  -7   4 5.54000 4.22000   1
 -12  -7   4 -0.5300 4.23000   1
 -12  -7  -4 1.30000 2.92000   1
 -12  -7   4 -3.7300 4.95000   1
  -7   9  -3 199.870 11.0400   1
  -7   9   3 186.010 18.2500   1
  -7   9  -3 197.660 27.6700   1
   7  -9   3 189.690 15.2500   1
   7  -9  -3 205.350 15.5000   1
 -14   4   6 52.6300 8.84000   1
 -14   4   6 48.9400 10.6400   1
 -14   4  -6 56.7800 10.2400   1
 -14   4  -6 54.2400 10.0500   1
  14  -4  -6 50.1700 7.97000   1
  14  -4   6 59.2000 7.99000   1
  -7  -9   3 207.160 18.8500   1
  -7  -9  -3 219.170 15.7600   1
  -7  -9   3 224.680 19.1500   1
  -4   6   8 256.050 13.2100   1
   4  -6  -8 264.080 12.8500   1
   4  -6   8 257.090 13.0300   1
 -14  -4  -6 40.1200 5.90000   1
 -14  -4  -6 55.7200 6.56000   1
 -14  -4   6 50.8900 8.43000   1
 -14  -4   6 37.5600 8.21000   1
 -12   8  -1 281.240 19.6800   1
  12  -8  -1 280.380 20.5700   1
  12  -8   1 297.250 20.4400   1
 -12   8  -1 299.410 35.1700   1
 -12   8   1 287.930 24.5800   1
 -12   8   1 296.950 11.3200   1
 -19   2   2 1.08000 6.08000   1
 -19   2  -2 6.10000 5.04000   1
  19  -2  -2 12.1200 5.18000   1
  19  -2   2 4.29000 6.51000   1
  -4  -6  -8 236.140 20.2100   1
  -4  -6   8 287.250 14.9800   1
  -4  -6  -8 232.090 7.98000   1
  -2   2  10 113.980 9.99000   1
  -2  -2  10 89.5300 4.38000   1
  -2  -2 -10 101.800 11.6300   1
  -2  -2  10 98.1100 6.80000   1
 -19  -2   2 0.77000 4.87000   1
 -19  -2  -2 2.90000 4.17000   1
  18  -3  -3 3.75000 4.77000   1
 -18   3  -3 5.12000 4.81000   1
 -18   3   3 9.11000 9.02000   1
  18  -3   3 3.54000 3.95000   1
 -12  -8   1 339.540 24.9000   1
 -12  -8  -1 316.130 23.0400   1
 -11   6  -6 -0.4500 5.04000   1
 -11   6   6 3.39000 4.89000   1
 -11   6  -6 -0.8900 6.45000   1
  11  -6  -6 0.07000 6.45000   1
 -11   6   6 4.22000 2.63000   1
  11  -6   6 4.82000 3.27000   1
  -4   1  10 -0.2300 1.72000   1
  -4  -1  10 0.53000 2.92000   1
  -4  -1 -10 -2.5300 5.43000   1
  -4  -1  10 0.76000 2.00000   1
 -18  -3  -3 5.20000 3.87000   1
 -18  -3   3 4.43000 5.36000   1
 -11  -6   6 5.41000 4.40000   1
 -11  -6  -6 0.68000 2.38000   1
 -11  -6  -6 4.62000 2.67000   1
 -11  -6   6 0.16000 4.71000   1
 -11  -6   6 8.64000 4.89000   1
 -11  -6  -6 -1.0100 3.65000   1
  14  -6   4 93.3300 8.64000   1
  14  -6  -4 85.3400 9.93000   1
 -14   6   4 91.6000 18.6300   1
 -14   6  -4 81.4400 10.5300   1
 -14   6  -4 83.2800 10.5100   1
  -5   9  -4 28.7200 5.26000   1
  -5   9   4 22.7300 6.89000   1
   5  -9   4 37.2800 6.31000   1
   5  -9  -4 0.03000 6.10000   1
  -5   9  -4 37.2300 7.45000   1
 -16   6   0 596.500 41.7700   1
  16  -6   0 615.000 49.2900   1
  -9   9  -1 286.480 10.3100   1
  -9   9   1 304.270 24.9200   1
  -9   9  -1 296.630 36.1400   1
   9  -9  -1 275.920 20.3600   1
   9  -9   1 319.390 20.3400   1
 -14  -6  -4 73.8500 10.8400   1
 -14  -6   4 71.0700 10.3900   1
 -14  -6   4 112.640 11.7200   1
 -14  -6  -4 80.3300 11.6900   1
  -5  -9  -4 36.1700 8.60000   1
  -5  -9   4 27.5300 6.58000   1
  -5  -9   4 18.5100 7.55000   1
  15  -3  -6 77.6500 16.9500   1
  15  -3   6 126.510 11.9900   1
 -15   3  -6 114.470 9.05000   1
 -15   3   6 110.540 12.4600   1
 -15   3   6 124.160 10.8200   1
 -15   3  -6 123.330 14.7600   1
   3 -10   1 -4.7400 8.91000   1
  -3  10  -1 -3.7800 7.14000   1
  -3  10   1 2.27000 6.71000   1
 -11   3   8 19.1900 7.66000   1
 -11   3   8 12.8600 4.62000   1
 -11   3  -8 24.5600 7.42000   1
  11  -3  -8 20.4300 6.92000   1
  11  -3   8 14.6400 2.34000   1
 -11   3  -8 13.6800 2.72000   1
  -9  -9   1 332.370 24.0100   1
  -9  -9   1 321.160 25.1700   1
  -9  -9  -1 310.390 33.1400   1
 -15  -3   6 99.9100 11.5000   1
 -15  -3   6 107.480 11.5500   1
 -15  -3  -6 74.4800 9.98000   1
 -15  -3  -6 107.880 6.09000   1
 -16  -6   0 745.660 41.0300   1
 -16  -6   0 521.290 33.2800   1
   4  -8   6 216.160 15.3000   1
   4  -8  -6 231.360 14.0900   1
  -4   8  -6 252.250 17.8500   1
  -4   8   6 209.990 15.8500   1
  -3 -10   1 8.30000 2.64000   1
  -3 -10  -1 -4.2800 4.87000   1
  -3 -10   1 3.47000 5.13000   1
   3  10   1 2.40000 5.51000   1
   3  10  -1 -14.670 5.98000   1
 -14   2   7 215.090 14.6500   1
  14  -2  -7 202.530 14.5000   1
  14  -2   7 180.820 7.99000   1
 -14   2   7 165.430 23.0600   1
 -14   2  -7 207.330 19.6700   1
 -14   2  -7 200.130 13.8300   1
 -11  -3   8 31.0300 6.54000   1
 -11  -3  -8 31.9200 10.6300   1
 -11  -3   8 14.9300 5.52000   1
  -4  -8   6 236.360 15.3100   1
  -4  -8  -6 184.420 6.84000   1
  -4  -8  -6 215.830 11.6100   1
  -4  -8   6 217.310 21.4800   1
 -14  -2   7 175.320 15.5100   1
 -14  -2  -7 154.190 20.6400   1
 -14  -2   7 193.000 21.7400   1
  -5   7  -7 507.940 28.3600   1
   5  -7   7 475.800 24.0900   1
  -5   7   7 477.760 35.8700   1
  -5   7  -7 530.770 34.1600   1
   5  -7  -7 515.430 24.4300   1
 -16   1  -6 3.76000 5.34000   1
  16  -1  -6 -2.4200 4.12000   1
  16  -1   6 2.23000 3.71000   1
 -16   1  -6 -1.9600 4.49000   1
 -16   1   6 4.41000 4.69000   1
 -16  -1   6 -1.4200 4.53000   1
 -16  -1  -6 1.70000 2.57000   1
  -5  -7   7 539.410 28.5900   1
  -5  -7  -7 510.090 29.7400   1
  -5  -7   7 529.770 31.5700   1
  -5  -7  -7 512.160 27.0900   1
  19   0  -3 3.40000 4.47000   1
 -19   0   3 2.73000 5.26000   1
 -19   0  -3 -3.2900 3.96000   1
  19   0   3 2.49000 3.51000   1
 -19   3   0 460.760 33.5600   1
  19  -3   0 506.670 29.0700   1
  15  -6   3 26.7100 8.91000   1
 -15   6   3 13.3400 12.6300   1
 -15   6  -3 22.2000 6.52000   1
  15  -6  -3 39.1900 6.77000   1
 -15   6  -3 30.6700 7.62000   1
   0  10   2 800.040 52.4900   1
   0  10  -2 830.270 55.1600   1
   0 -10  -2 876.860 48.7200   1
 -19  -3   0 426.840 37.9400   1
 -15  -6  -3 27.8700 5.67000   1
 -15  -6   3 27.2900 6.70000   1
 -15  -6  -3 20.4800 7.73000   1
 -15  -6   3 32.8500 12.3300   1
  -3  -2 -10 -16.530 8.90000   1
  -3  -2  10 6.19000 2.19000   1
  -3  -2  10 7.50000 2.29000   1
   0  -5   9 26.4600 3.93000   1
   0  -5  -9 15.4300 5.36000   1
  -1  10  -2 13.4100 6.92000   1
   1 -10  -2 8.95000 5.33000   1
  -1  10   2 10.7000 6.29000   1
 -16   6   1 8.74000 6.61000   1
  16  -6   1 11.4900 4.72000   1
  16  -6  -1 2.52000 5.07000   1
 -16   6  -1 4.05000 9.19000   1
   4 -10   0 376.220 38.1600   1
  -4  10   0 416.150 31.3700   1
  -1 -10   2 12.9800 5.54000   1
   1  10   2 0.91000 9.60000   1
   1  10  -2 -9.0500 9.74000   1
  -1 -10   2 8.17000 2.24000   1
  -1 -10  -2 5.86000 5.53000   1
  -4 -10   0 411.320 26.7100   1
  -5   0  10 0.32000 2.10000   1
  -5   0 -10 -1.3600 8.79000   1
  -5   0  10 1.26000 3.19000   1
 -16  -6   1 12.3900 5.24000   1
 -16  -6  -1 -1.4700 7.19000   1
 -16  -6   1 3.74000 9.48000   1
 -16  -6  -1 14.2500 5.47000   1
  -8   5   8 -0.1800 2.88000   1
  -8   5   8 -0.3300 3.93000   1
  -8   5  -8 2.38000 9.12000   1
   8  -5   8 5.23000 3.80000   1
   8  -5  -8 2.69000 5.15000   1
  -8   5  -8 5.54000 3.00000   1
  14  -7   2 0.26000 6.52000   1
  14  -7  -2 0.93000 4.31000   1
 -14   7   2 4.49000 5.31000   1
 -14   7  -2 1.05000 7.79000   1
 -14   7  -2 -1.5200 5.51000   1
  17  -2   5 4.29000 4.89000   1
 -17   2   5 1.05000 5.44000   1
  17  -2  -5 4.21000 7.26000   1
 -17   2  -5 3.51000 3.79000   1
 -12   2   8 130.050 11.7100   1
 -12   2   8 140.250 11.4500   1
 -12   2  -8 145.220 16.8400   1
  12  -2  -8 152.940 10.9600   1
  -8  -5   8 6.99000 3.93000   1
  -8  -5  -8 -0.2400 4.17000   1
  -8  -5   8 7.53000 7.67000   1
  -8  -5   8 -0.6100 4.00000   1
 -17  -2   5 3.05000 5.28000   1
 -17  -2  -5 4.74000 3.42000   1
 -12  -2   8 116.600 19.4600   1
 -12  -2  -8 134.640 14.0600   1
 -12  -2   8 119.720 16.7600   1
   1  -5   9 384.090 23.2100   1
   1  -5  -9 340.890 14.3800   1
   1  -5   9 348.530 15.4500   1
  -1   5   9 333.150 15.6600   1
  -1  -5   9 376.940 17.5200   1
  -1  -5  -9 404.800 22.4300   1
  -9   2   9 -3.4000 3.59000   1
  -9   2  -9 -4.5700 5.66000   1
  -9   2   9 3.16000 3.09000   1
  -9  -2  -9 -1.3200 7.73000   1
  -9  -2   9 1.13000 6.96000   1
  -9  -2   9 1.78000 4.93000   1
 -14  -7  -2 0.41000 3.55000   1
 -14  -7   2 -6.7700 4.27000   1
 -14  -7   2 1.90000 4.87000   1
 -14  -7  -2 4.34000 4.00000   1
  11  -8  -3 11.0100 5.05000   1
 -11   8  -3 1.88000 5.92000   1
 -11   8  -3 7.85000 4.08000   1
  11  -8   3 12.2500 4.86000   1
 -11   8   3 0.77000 9.48000   1
 -13   5  -6 337.240 26.0100   1
 -13   5  -6 347.820 20.4800   1
 -13   5   6 367.700 35.7800   1
  13  -5   6 323.340 22.9100   1
  13  -5  -6 340.470 22.0000   1
 -13   5   6 357.600 25.3700   1
  -6   4   9 96.5800 7.10000   1
  -6   4  -9 68.4400 20.3200   1
   6  -4   9 83.8200 6.31000   1
   6  -4  -9 97.2500 6.27000   1
  -6   4   9 76.4100 11.3800   1
 -11   5  -7 453.310 21.8900   1
 -11   5   7 453.950 20.1500   1
 -11   5   7 424.300 27.0800   1
  11  -5   7 403.410 25.2200   1
 -11   5  -7 451.540 46.7900   1
  11  -5  -7 459.060 24.8600   1
  -6  -4   9 61.9900 6.93000   1
  -6  -4   9 67.2800 10.8400   1
  -6  -4  -9 80.5900 9.65000   1
  -6  -4   9 105.450 10.2400   1
  19  -1  -3 62.6400 8.75000   1
  19  -1   3 51.9900 7.02000   1
 -19   1  -3 41.2300 12.5900   1
 -19   1   3 70.1700 10.2900   1
 -13  -5   6 381.070 24.5700   1
 -13  -5  -6 345.760 18.8800   1
 -13  -5  -6 297.400 13.3000   1
 -13  -5   6 340.970 23.4400   1
 -13  -5   6 325.620 21.9200   1
 -11  -8   3 5.15000 6.18000   1
 -11  -8  -3 -1.0400 3.93000   1
 -11  -8   3 -0.1300 5.08000   1
 -19  -1   3 57.0100 9.53000   1
 -19  -1  -3 51.1600 7.72000   1
 -11  -5  -7 407.750 33.0200   1
 -11  -5   7 464.360 39.6500   1
 -11  -5  -7 333.230 16.0100   1
 -11  -5   7 381.000 24.3100   1
 -11  -5   7 513.300 27.4600   1
  18  -2  -4 83.4900 9.43000   1
 -18   2  -4 59.9500 8.36000   1
 -18   2   4 78.8700 10.9800   1
  18  -2   4 65.2100 10.7100   1
 -13   6  -5 6.60000 7.61000   1
 -13   6   5 7.29000 3.35000   1
 -13   6   5 7.20000 6.05000   1
 -13   6  -5 8.32000 5.42000   1
  13  -6  -5 4.32000 7.69000   1
  13  -6   5 5.48000 6.10000   1
  17  -5   2 99.1800 15.4100   1
  17  -5  -2 102.520 11.6500   1
 -17   5  -2 99.5800 12.7200   1
 -17   5   2 122.940 13.9800   1
 -10   4   8 338.210 17.5200   1
 -10   4   8 347.650 29.8000   1
 -10   4  -8 339.500 28.6600   1
  10  -4  -8 361.770 17.9800   1
  10  -4   8 313.950 16.2300   1
 -10   4  -8 347.750 20.1400   1
 -19   3  -1 18.1500 6.54000   1
 -19   3   1 16.4200 7.03000   1
  19  -3  -1 27.5800 9.28000   1
  19  -3   1 15.1700 5.78000   1
 -18  -2   4 78.1300 10.5100   1
 -18  -2  -4 67.6200 11.9700   1
 -10  -4   8 385.070 22.2800   1
 -10  -4   8 338.730 28.9700   1
 -10  -4   8 319.220 35.3200   1
 -10  -4  -8 317.030 23.4500   1
 -19  -3  -1 19.5300 5.43000   1
 -19  -3   1 13.0800 5.87000   1
 -13  -6  -5 2.28000 4.51000   1
 -13  -6   5 8.84000 5.22000   1
 -13  -6  -5 1.81000 3.11000   1
 -13  -6   5 3.72000 4.77000   1
 -13  -6   5 -0.9500 7.20000   1
 -17  -5  -2 81.0700 9.00000   1
 -17  -5  -2 120.900 10.5800   1
 -17  -5   2 90.0100 16.6700   1
   2 -10   2 97.6200 11.3000   1
  -2  10  -2 93.7500 12.8900   1
  -2  10   2 87.3300 18.5100   1
   2 -10  -2 85.0400 10.7900   1
   8  -3  -9 9.62000 5.59000   1
  -8   3  -9 12.9600 7.17000   1
  -8   3   9 9.42000 3.91000   1
  -8   3   9 10.0900 6.48000   1
   2  10  -2 100.220 12.1700   1
  -2 -10   2 54.5700 6.75000   1
  -2 -10  -2 85.7400 9.50000   1
  -2 -10   2 78.7700 15.3900   1
   2  10   2 91.0000 10.6600   1
  18  -4   2 60.6000 7.92000   1
  18  -4  -2 55.6700 13.9500   1
 -18   4  -2 63.3400 14.2900   1
 -18   4   2 54.5700 10.8400   1
  -8  -3   9 7.66000 3.90000   1
  -8  -3   9 8.78000 3.93000   1
  -8  -3  -9 16.1300 5.61000   1
  -8  -3   9 3.96000 5.85000   1
  -5   6   8 3.06000 3.19000   1
  -5   6   8 -1.1200 2.43000   1
   5  -6  -8 0.35000 4.53000   1
   5  -6   8 3.92000 4.33000   1
 -18  -4  -2 48.9400 10.5200   1
 -18  -4   2 46.9400 8.16000   1
 -20   0   0 187.780 16.8700   1
  20   0   0 178.000 14.3300   1
  -9   6  -7 31.7700 7.36000   1
   9  -6   7 16.7500 4.11000   1
   9  -6  -7 20.0500 5.16000   1
  -9   6  -7 22.8700 5.18000   1
  -9   6   7 21.7900 3.45000   1
  -9   6   7 15.1700 5.90000   1
  -5  -6   8 -1.4300 3.68000   1
  -5  -6   8 -3.8200 3.74000   1
  -5  -6   8 -5.1100 4.86000   1
  -5  -6  -8 1.30000 3.44000   1
   4 -10  -1 310.030 21.4000   1
   4 -10   1 302.590 22.1600   1
  -4  10  -1 329.310 39.3800   1
  -4  10   1 293.440 25.3500   1
 -11   7   5 617.530 56.9400   1
 -11   7   5 648.320 27.0400   1
 -11   7  -5 634.580 38.9600   1
  11  -7   5 652.330 45.1500   1
  11  -7  -5 682.420 37.0000   1
 -11   7  -5 643.960 38.6500   1
  -8   8  -5 625.660 39.2100   1
  -8   8   5 592.800 38.0000   1
   8  -8  -5 632.060 33.7300   1
   8  -8   5 575.760 31.8300   1
  -8   8  -5 617.240 35.0500   1
  -2   5   9 4.63000 2.19000   1
   2  -5  -9 3.95000 3.20000   1
   2  -5   9 5.85000 4.28000   1
  -4 -10   1 259.000 9.90000   1
  -4 -10   1 304.110 20.2000   1
  -4 -10  -1 326.850 29.0300   1
  -9  -6  -7 7.78000 6.79000   1
  -9  -6  -7 9.64000 3.47000   1
  -9  -6  -7 16.2400 3.83000   1
  -9  -6   7 0.09000 5.48000   1
  -9  -6   7 0.05000 7.44000   1
  -9  -6   7 7.64000 5.50000   1
  -2  -5   9 3.62000 3.14000   1
  -2  -5  -9 9.66000 6.46000   1
  -2  -5   9 5.00000 3.26000   1
 -11  -7   5 594.780 36.9000   1
 -11  -7  -5 556.450 26.3300   1
 -11  -7   5 702.370 54.0100   1
 -11  -7   5 716.090 42.2300   1
 -11  -7  -5 679.190 29.6200   1
  -5   1  10 23.2900 3.11000   1
  -8  -8   5 659.830 38.1100   1
  -8  -8  -5 575.160 32.6200   1
  -8  -8   5 582.650 47.4200   1
  -8  -8  -5 576.500 39.4400   1
  -5  -1  10 0.64000 6.16000   1
  -5  -1 -10 0.01000 7.51000   1
  -5  -1  10 25.7400 3.14000   1
  -5  -1  10 29.4600 5.19000   1
  -9   7  -6 439.100 41.9200   1
   9  -7   6 394.850 22.0900   1
   9  -7  -6 439.700 24.7400   1
  -9   7   6 452.210 28.4700   1
  -9   7  -6 461.710 27.3800   1
   0   9   5 12.4600 5.37000   1
   0  -9  -5 15.8900 7.19000   1
   0  -9   5 8.36000 4.05000   1
   0  -9   5 16.6700 5.80000   1
 -10   0   9 125.300 11.9900   1
 -10   0   9 102.280 13.8000   1
 -10   0  -9 130.610 15.3200   1
  -9  -7  -6 430.150 21.8900   1
  -9  -7  -6 440.100 19.8000   1
  -9  -7   6 448.640 28.5500   1
  -9  -7   6 507.630 44.2700   1
 -12   8  -2 237.560 13.3700   1
 -12   8   2 249.890 32.8900   1
  12  -8   2 237.830 16.8800   1
 -12   8  -2 227.750 21.3800   1
  12  -8  -2 242.660 18.2200   1
   1  -9   5 392.340 37.6500   1
   1  -9   5 385.960 19.6000   1
   1  -9  -5 457.600 22.5300   1
  -1   9  -5 411.800 29.9400   1
  -1   9   5 418.060 36.8000   1
  -1  -9  -5 441.840 22.3400   1
  -1  -9   5 415.480 21.1400   1
  -1  -9   5 394.590 24.9300   1
   1   9   5 402.770 25.2000   1
  -5   8   6 -0.9100 4.06000   1
   5  -8  -6 -0.5200 5.41000   1
   5  -8   6 -2.0800 3.71000   1
  -5   8  -6 2.15000 4.64000   1
  -5  -8   6 0.52000 3.86000   1
  -5  -8  -6 2.55000 3.04000   1
  -5  -8   6 0.70000 4.12000   1
  -5  -8  -6 -4.0700 4.77000   1
 -12  -8  -2 275.870 19.0600   1
 -12  -8   2 287.570 34.0400   1
 -10   8  -4 460.510 32.7800   1
 -10   8   4 459.660 32.6000   1
 -10   8  -4 482.840 26.3100   1
  10  -8  -4 476.900 28.1300   1
  10  -8   4 460.460 38.6500   1
  -4  -2 -10 251.540 19.0100   1
  -4  -2  10 225.160 9.93000   1
  -4  -2  10 195.610 8.64000   1
 -10  -8  -4 490.740 25.7100   1
 -10  -8   4 504.330 35.0700   1
 -10  -8   4 479.050 28.3300   1
  -6   9   4 -2.3600 8.42000   1
  -6   9  -4 -5.4700 6.26000   1
  -6   9  -4 -2.0700 8.87000   1
   6  -9   4 -6.3300 7.25000   1
   6  -9  -4 -4.0300 4.58000   1
 -20   0  -1 211.310 24.9200   1
 -20   0   1 188.930 17.9900   1
  20   0  -1 201.870 15.7000   1
  20   0   1 187.710 15.0600   1
  20  -1   0 6.73000 4.62000   1
 -20   1   0 2.88000 5.36000   1
  -9   9   2 495.350 48.8700   1
  -9   9  -2 462.870 34.3100   1
  -9   9  -2 455.970 25.3100   1
   9  -9  -2 467.370 28.2200   1
   9  -9   2 408.590 27.9400   1
 -20  -1   0 1.04000 4.73000   1
  -6  -9  -4 4.91000 4.31000   1
  -6  -9   4 1.67000 7.51000   1
  -6  -9   4 3.45000 3.73000   1
   3 -10  -2 7.00000 4.63000   1
  -3  10   2 2.82000 5.67000   1
  -3  10  -2 -5.4200 6.10000   1
   3 -10   2 1.17000 5.04000   1
  -9  -9   2 444.360 47.7500   1
  -9  -9   2 478.150 34.9100   1
  -9  -9  -2 508.450 29.9100   1
   3  10   2 -1.0100 5.60000   1
  -3 -10  -2 8.40000 7.63000   1
  -3 -10   2 4.73000 2.46000   1
  -3 -10   2 11.6900 5.38000   1
   6  -7   7 0.33000 3.25000   1
  -6   7  -7 -2.6500 4.02000   1
  -6   7   7 3.60000 3.94000   1
   6  -7  -7 0.37000 3.33000   1
  -6  -7   7 -2.4100 3.78000   1
  -6  -7  -7 0.15000 2.35000   1
  -6  -7   7 -1.9200 6.59000   1
  -6  -7  -7 4.23000 4.29000   1
 -16   2  -6 305.620 36.0700   1
 -16   2   6 290.710 32.1000   1
  16  -2   6 263.500 18.4900   1
 -16   2  -6 281.880 21.9900   1
  16  -2  -6 281.720 19.3300   1
 -10   1   9 5.14000 6.36000   1
 -10   1   9 0.99000 3.36000   1
 -10   1  -9 0.03000 8.92000   1
 -10  -1   9 0.13000 4.48000   1
 -10  -1   9 2.80000 3.36000   1
 -10  -1  -9 -2.0200 5.48000   1
   2  -9   5 10.4200 4.53000   1
   2  -9  -5 0.15000 6.24000   1
  -2   9  -5 2.41000 5.43000   1
  -2   9   5 0.27000 4.90000   1
 -16  -2   6 283.440 19.9800   1
 -16  -2  -6 252.240 18.2800   1
  -2  -9  -5 5.51000 4.13000   1
  -2  -9   5 11.7900 5.97000   1
  -2  -9   5 -0.4500 7.78000   1
   2   9   5 7.33000 4.55000   1
   3  -5   9 2.26000 4.00000   1
  -3   5   9 2.50000 3.61000   1
   3  -5  -9 3.27000 3.47000   1
   5 -10   0 21.7700 6.41000   1
  -5  10   0 -0.4500 12.1200   1
  -3  -5   9 3.53000 3.29000   1
  -3  -5  -9 4.38000 6.53000   1
  -3  -5   9 6.25000 5.11000   1
  -8   9  -3 8.46000 5.79000   1
   8  -9   3 2.66000 4.67000   1
  -8   9  -3 1.28000 3.39000   1
  -8   9   3 6.97000 5.69000   1
   8  -9  -3 7.02000 4.68000   1
  -5 -10   0 10.9600 9.11000   1
  -8  -9   3 2.96000 5.54000   1
  -8  -9  -3 0.56000 4.63000   1
  -8  -9   3 7.23000 3.78000   1
   0  -3  10 -0.2700 1.74000   1
   0  -3  10 -0.4700 1.65000   1
 -13   0  -8 -6.4800 5.38000   1
 -13   0   8 3.32000 4.13000   1
 -13   0   8 0.43000 3.83000   1
  -1  -3  10 115.200 8.15000   1
  -1  -3  10 117.080 8.56000   1
 -15   0  -7 -0.2200 3.19000   1
 -15   0   7 0.81000 6.51000   1
 -15   0   7 -1.6500 4.21000   1
 -15   0  -7 1.26000 5.24000   1
 -20   1  -1 6.66000 8.29000   1
  20  -1   1 4.99000 4.62000   1
  20  -1  -1 8.14000 5.18000   1
 -20   1   1 6.92000 5.88000   1
  16  -6   2 548.690 30.7000   1
 -16   6  -2 541.380 31.9500   1
 -16   6  -2 558.160 36.9600   1
  16  -6  -2 538.150 33.1000   1
 -16   6   2 616.470 56.3100   1
 -20  -1   1 -1.9000 8.15000   1
 -20  -1  -1 4.27000 4.74000   1
  -6   0 -10 329.490 28.2900   1
  -6   0  10 318.740 13.1100   1
  -6   0  10 315.080 20.8100   1
 -10   9   0 34.5700 8.67000   1
  10  -9   0 26.9500 7.25000   1
 -16  -6   2 502.280 32.3200   1
 -16  -6  -2 596.150 46.2800   1
 -16  -6   2 675.690 39.4900   1
 -16  -6  -2 470.290 27.8900   1
 -10  -9   0 46.3600 8.70000   1
  -5  10   1 -1.9100 5.53000   1
  -5  10  -1 11.7700 5.98000   1
   5 -10   1 -2.7300 4.87000   1
   5 -10  -1 3.20000 7.28000   1
 -17   4   4 16.2100 6.25000   1
 -17   4  -4 5.32000 5.09000   1
 -17   4  -4 -1.9200 6.09000   1
  17  -4  -4 9.61000 5.19000   1
  17  -4   4 13.5300 6.58000   1
  -5 -10   1 1.01000 5.10000   1
  -5 -10   1 4.05000 3.63000   1
  -5 -10  -1 8.71000 4.92000   1
  19  -2   3 2.55000 5.83000   1
 -19   2   3 9.02000 8.78000   1
 -19   2  -3 -0.0100 4.57000   1
  19  -2  -3 5.35000 5.05000   1
 -17  -4  -4 7.84000 5.76000   1
 -17  -4   4 5.69000 7.91000   1
 -17  -4  -4 4.60000 3.73000   1
 -16   4  -5 11.9500 5.95000   1
 -16   4  -5 3.23000 7.12000   1
 -16   4   5 7.89000 5.95000   1
  16  -4  -5 5.73000 5.04000   1
  16  -4   5 6.34000 3.84000   1
 -19  -2  -3 8.50000 4.57000   1
 -19  -2   3 4.22000 5.84000   1
  19  -3  -2 437.780 28.1100   1
  19  -3   2 432.340 25.9100   1
 -19   3   2 462.040 32.8900   1
 -19   3  -2 418.620 41.4700   1
 -16  -4   5 19.5000 8.56000   1
 -16  -4  -5 7.37000 3.52000   1
 -16  -4  -5 5.77000 3.39000   1
   3  -9   5 41.5200 8.05000   1
  -3   9  -5 53.4700 9.29000   1
  -3   9   5 54.9500 8.21000   1
  -2  -3  10 0.81000 3.80000   1
  -3  -9   5 47.0400 7.52000   1
  -3  -9  -5 41.3000 6.42000   1
  -3  -9   5 41.1700 9.22000   1
   3   9   5 38.3200 10.7000   1
 -19  -3  -2 385.510 24.0400   1
 -19  -3   2 439.740 29.6200   1
 -16   5  -4 9.03000 8.55000   1
  16  -5  -4 15.0400 5.38000   1
  16  -5   4 4.37000 4.31000   1
 -16   5  -4 17.0500 8.86000   1
 -16   5   4 5.10000 6.55000   1
 -13   1  -8 320.970 28.1000   1
 -13   1   8 320.340 29.6000   1
 -13   1   8 325.930 21.4800   1
 -13  -1   8 300.540 20.1300   1
 -13  -1   8 313.950 22.0600   1
 -13  -1  -8 347.780 27.3300   1
 -16  -5  -4 3.39000 3.53000   1
 -16  -5   4 3.78000 7.67000   1
 -16  -5  -4 7.23000 5.72000   1
  -6   6   8 379.130 20.7100   1
  -6   6  -8 401.250 30.6200   1
   6  -6  -8 400.070 19.1300   1
  -6   6  -8 380.880 19.7900   1
   6  -6   8 378.350 23.9800   1
  -6   6   8 376.050 22.0600   1
 -15   1   7 279.040 29.1000   1
 -15   1   7 257.780 20.5300   1
 -15   1  -7 258.270 12.1800   1
  15  -1  -7 303.450 18.8400   1
 -15   1  -7 283.580 24.2800   1
   7  -4   9 10.6600 3.24000   1
   7  -4  -9 14.6800 3.65000   1
  -7   4  -9 17.2900 8.08000   1
  -7   4   9 9.87000 3.97000   1
  -7   4   9 14.2700 6.42000   1
 -15  -1  -7 269.240 36.6100   1
 -15  -1   7 296.770 21.1600   1
 -15  -1   7 297.620 32.0100   1
  -6  -6  -8 369.810 20.5100   1
  -6  -6   8 386.430 21.5600   1
  -6  -6   8 385.800 22.2700   1
  -6  -6   8 369.720 25.4800   1
 -15   7   0 104.310 14.0200   1
  15  -7   0 96.3800 17.2000   1
  -7  -4   9 12.2400 4.31000   1
  -7  -4  -9 10.9100 8.87000   1
  -7  -4   9 14.0400 4.19000   1
  -7  -4   9 9.71000 10.4700   1
  -4  10   2 370.570 42.0900   1
   4 -10   2 362.750 25.3200   1
  -4  10  -2 354.760 29.5600   1
   4 -10  -2 375.020 35.8100   1
  -4 -10  -2 388.410 22.6200   1
  -4 -10   2 332.360 35.7600   1
   4  10   2 342.350 25.7600   1
  -4 -10   2 349.610 14.7000   1
  10  -9   1 -2.3400 4.32000   1
  10  -9  -1 1.72000 4.49000   1
 -10   9   1 5.98000 5.31000   1
 -10   9  -1 -3.2100 5.30000   1
  -6   1 -10 -0.6700 6.37000   1
  -6   1  10 -2.2000 3.87000   1
  -6   1  10 9.25000 4.41000   1
  -6  -1  10 0.61000 2.66000   1
  -6  -1 -10 -0.0900 5.60000   1
  -6  -1  10 5.95000 2.59000   1
  -6  -1  10 -0.5100 4.78000   1
 -15  -7   0 79.4600 10.7600   1
 -15  -7   0 115.790 11.9600   1
  13  -4  -7 35.1600 5.89000   1
 -13   4   7 24.5900 10.3100   1
  13  -4   7 18.8700 5.79000   1
 -13   4  -7 27.8800 8.14000   1
 -13   4   7 19.5000 5.30000   1
 -13   4  -7 26.2400 7.37000   1
  -5   2  10 -1.6900 3.48000   1
  -5   2  10 7.70000 4.33000   1
  -5  -2  10 -1.8900 2.30000   1
  -5  -2  10 -2.7300 4.87000   1
  -5  -2 -10 -1.7200 5.04000   1
  -5  -2  10 2.69000 2.45000   1
  13  -8   0 27.7600 6.54000   1
 -13   8   0 22.2800 7.65000   1
 -13   8   0 16.4600 3.82000   1
 -10  -9   1 -2.8800 5.12000   1
 -10  -9  -1 1.02000 4.65000   1
 -10  -9   1 4.28000 3.61000   1
 -13  -4  -7 21.4000 5.89000   1
 -13  -4   7 18.9700 6.16000   1
 -13  -4   7 23.5800 10.8800   1
  -4   5   9 3.12000 4.09000   1
  -4   5   9 3.18000 3.43000   1
   4  -5  -9 5.49000 4.10000   1
   4  -5   9 4.42000 3.94000   1
  14  -3   7 29.4000 6.01000   1
  14  -3  -7 38.6700 6.29000   1
 -14   3   7 39.2900 9.23000   1
 -14   3  -7 33.1200 7.05000   1
 -14   3   7 0.33000 7.06000   1
 -14   3  -7 33.0900 8.95000   1
  -4  -5   9 4.34000 3.29000   1
  -4  -5  -9 1.79000 4.00000   1
  -4  -5   9 0.67000 3.41000   1
 -14  -3   7 30.7100 7.00000   1
 -14  -3   7 19.5200 6.47000   1
 -14  -3  -7 20.8200 9.64000   1
 -13  -8   0 20.7800 6.25000   1
 -13  -8   0 3.45000 5.42000   1
 -15   5   5 328.640 26.0200   1
 -15   5  -5 334.620 21.9000   1
 -15   5  -5 339.030 25.2200   1
  15  -5   5 318.160 24.8700   1
  15  -5  -5 303.620 22.3300   1
   6  -8   6 385.490 23.6400   1
  -6   8   6 405.430 27.2900   1
   6  -8  -6 441.430 24.0700   1
  -6   8  -6 451.380 28.5600   1
  -6   8  -6 469.110 29.0700   1
 -15  -5  -5 338.760 16.1300   1
 -15  -5   5 269.760 20.4200   1
 -15  -5  -5 294.100 14.8800   1
  -6  -8   6 419.330 25.7200   1
  -6  -8  -6 445.320 20.3000   1
  -6  -8  -6 377.780 15.6900   1
  -6  -8   6 409.110 36.2500   1
   0  10   3 -0.0200 5.10000   1
   0  10  -3 -3.1500 8.91000   1
   0 -10   3 -0.3300 2.46000   1
   0 -10  -3 -7.2600 4.65000   1
   0 -10   3 -9.9600 5.00000   1
  -9   5  -8 332.830 27.3100   1
  -9   5   8 327.130 22.6600   1
   9  -5  -8 336.230 17.9200   1
   9  -5   8 293.620 17.8600   1
  -9   5  -8 328.080 16.3100   1
  -9   5   8 332.130 20.6200   1
  -9  -5  -8 318.720 30.7200   1
  -9  -5   8 329.300 24.3600   1
  -9  -5   8 353.590 20.8800   1
  -9  -5   8 294.990 20.1800   1
 -12   6   6 159.500 9.33000   1
 -12   6  -6 151.310 13.6200   1
  12  -6   6 171.070 11.0400   1
 -12   6   6 197.580 16.2000   1
 -12   6  -6 158.770 16.4100   1
  12  -6  -6 173.470 14.0800   1
 -13   7   4 546.670 28.4600   1
 -13   7  -4 541.020 34.7800   1
 -13   7  -4 540.720 43.7900   1
 -13   7   4 492.730 37.1800   1
  13  -7  -4 519.420 31.5600   1
  13  -7   4 477.900 28.2000   1
 -15   7  -1 357.790 20.2800   1
 -15   7  -1 389.810 29.3900   1
  15  -7   1 366.890 24.3000   1
  15  -7  -1 362.040 25.5000   1
 -15   7   1 364.180 29.8000   1
  20   0   2 247.400 15.8300   1
 -20   0  -2 181.180 17.5800   1
 -20   0   2 248.490 31.4000   1
  20   0  -2 250.590 18.4600   1
  -1  10  -3 16.7000 6.95000   1
   1 -10  -3 18.1100 8.42000   1
  -1  10   3 7.99000 6.36000   1
   1 -10   3 5.91000 5.96000   1
  -1 -10   3 25.8900 5.85000   1
  -1 -10   3 12.5800 4.65000   1
  -1 -10  -3 8.47000 5.68000   1
   1  10   3 -0.5700 6.16000   1
   1  10  -3 1.95000 7.12000   1
  20  -2   0 373.840 23.8200   1
 -20   2   0 351.780 27.0100   1
 -12  -6   6 89.9600 20.1400   1
 -12  -6  -6 164.960 8.64000   1
 -12  -6  -6 131.120 7.78000   1
 -12  -6  -6 154.900 11.8100   1
 -12  -6   6 145.160 14.3100   1
 -12  -6   6 195.140 23.5100   1
  -3  -3 -10 379.210 38.2100   1
  -3  -3  10 383.180 15.3500   1
  -3  -3  10 331.240 20.1800   1
 -13  -7   4 546.720 33.1500   1
 -13  -7  -4 467.010 24.9200   1
 -13  -7   4 596.770 37.9800   1
 -13  -7  -4 555.820 26.7300   1
 -13  -7   4 468.600 33.1300   1
 -20  -2   0 347.210 24.7400   1
 -15  -7   1 316.130 24.0100   1
 -15  -7  -1 302.880 21.5200   1
 -15  -7   1 428.680 27.3000   1
 -15  -7  -1 395.690 36.7100   1
 -14   7  -3 1.51000 4.95000   1
 -14   7   3 -2.4300 5.24000   1
 -14   7  -3 -0.0400 3.97000   1
  14  -7  -3 -1.2200 4.36000   1
  14  -7   3 1.24000 6.03000   1
  13  -8  -1 12.8100 5.85000   1
  13  -8   1 7.08000 5.74000   1
 -13   8   1 12.7200 2.96000   1
 -13   8   1 12.3400 11.0800   1
 -13   8  -1 6.33000 6.88000   1
 -13   8  -1 11.3200 3.87000   1
  17  -3  -5 278.770 29.1300   1
 -17   3   5 257.710 35.1300   1
 -17   3  -5 272.750 24.0600   1
 -17   3  -5 270.820 18.4400   1
  17  -3   5 285.430 15.7400   1
 -12   3   8 1.47000 6.35000   1
 -12   3  -8 -3.0700 5.78000   1
 -12   3   8 6.59000 5.54000   1
 -12   3  -8 0.16000 2.25000   1
  12  -3   8 2.47000 2.93000   1
  12  -3  -8 1.27000 5.79000   1
 -14  -7   3 3.54000 5.01000   1
 -14  -7   3 4.97000 5.73000   1
 -14  -7  -3 3.33000 4.11000   1
 -14  -7  -3 -0.6300 3.84000   1
  -6  10   0 563.400 40.3700   1
   6 -10   0 544.290 33.6100   1
 -17  -3   5 256.520 19.9400   1
 -17  -3  -5 224.340 12.3200   1
 -12  -3   8 -3.1300 3.95000   1
 -12  -3  -8 -1.0200 4.71000   1
 -12  -3   8 5.38000 4.43000   1
 -10   2   9 56.0900 7.26000   1
 -10   2   9 45.7400 6.79000   1
 -10   2  -9 60.7300 11.8600   1
  -9   3  -9 196.740 21.1700   1
   9  -3  -9 203.980 17.3400   1
  -9   3   9 186.320 13.0800   1
  -9   3   9 195.730 12.5800   1
 -10  -2  -9 58.4600 9.60000   1
 -10  -2   9 48.8000 8.65000   1
 -10  -2   9 38.9200 9.93000   1
  -7   9   4 363.720 28.1900   1
  -7   9  -4 390.720 20.9000   1
  -7   9  -4 360.540 29.0700   1
   7  -9  -4 383.970 34.2600   1
   7  -9   4 359.950 23.6700   1
  -9  -3  -9 199.630 26.3800   1
  -9  -3   9 171.330 16.7500   1
  -9  -3   9 223.360 19.2700   1
  -9  -3   9 177.380 12.6800   1
 -13  -8  -1 18.8500 6.13000   1
 -13  -8   1 12.2200 10.6100   1
 -13  -8   1 14.3000 6.11000   1
 -13  -8  -1 11.2200 5.60000   1
  -6 -10   0 589.980 38.4700   1
  -7  -9  -4 427.230 33.7300   1
  -7  -9   4 416.020 28.9100   1
  -7  -9   4 367.010 21.5900   1
 -18   0   5 360.750 27.8200   1
 -18   0  -5 364.410 19.8700   1
  -4   9  -5 -0.5400 4.93000   1
   4  -9   5 -2.3000 4.04000   1
  -4   9   5 2.99000 4.21000   1
   4  -9  -5 -0.1700 3.84000   1
  -9   8   5 29.0700 6.71000   1
   9  -8  -5 1.25000 9.10000   1
  -9   8  -5 20.8500 5.91000   1
  -9   8  -5 22.6500 10.0300   1
   9  -8   5 12.8500 5.32000   1
  -4  -9   5 0.53000 3.52000   1
  -4  -9  -5 0.05000 3.73000   1
  -4  -9   5 3.47000 6.79000   1
  17  -5  -3 339.650 24.3800   1
  17  -5   3 312.180 29.6900   1
 -17   5   3 382.440 28.9500   1
 -17   5  -3 321.990 36.2000   1
  -7   7  -7 152.720 14.4200   1
  -7   7   7 97.0700 17.4000   1
  -7   7  -7 133.370 11.7200   1
   7  -7  -7 129.640 10.2700   1
   7  -7   7 117.870 9.30000   1
 -18   3  -4 5.22000 5.24000   1
  18  -3  -4 13.3500 5.54000   1
 -18   3   4 7.09000 10.3000   1
  18  -3   4 12.7000 4.14000   1
  -9  -8   5 18.7200 11.1300   1
  -9  -8  -5 19.4000 4.12000   1
  -9  -8  -5 27.0500 4.95000   1
  -9  -8   5 17.9800 6.14000   1
  -7  -7   7 132.140 12.7600   1
  -7  -7   7 126.830 11.8800   1
  -7  -7  -7 127.640 7.33000   1
  -7  -7  -7 106.280 13.6900   1
 -17  -5  -3 371.700 29.0600   1
 -17  -5  -3 303.860 27.0000   1
 -17  -5   3 292.480 22.8700   1
 -18  -3   4 13.5300 6.31000   1
 -18  -3  -4 11.7400 4.18000   1
   2 -10  -3 575.320 32.9500   1
  -2  10  -3 583.600 40.3500   1
  -2  10   3 499.660 53.4300   1
   2 -10   3 505.910 49.0300   1
  -2 -10   3 540.370 23.0400   1
  -2 -10  -3 569.540 33.6500   1
  -2 -10   3 611.440 35.3400   1
   2  10   3 549.530 35.7100   1
  18  -4  -3 368.790 25.3400   1
 -18   4  -3 344.670 25.1500   1
  18  -4   3 337.280 21.5100   1
 -18   4   3 361.730 28.2200   1
 -18  -4   3 282.200 22.0500   1
 -18  -4  -3 305.910 18.0100   1
 -20   1   2 2.67000 5.89000   1
  20  -1  -2 12.3300 5.02000   1
  20  -1   2 -3.7900 4.32000   1
 -20   1  -2 5.71000 4.83000   1
 -20  -1   2 12.0600 8.30000   1
 -20  -1  -2 -0.1400 4.74000   1
 -20   2   1 238.920 20.8000   1
 -20   2  -1 220.020 19.0600   1
  20  -2   1 244.170 16.7900   1
  20  -2  -1 200.430 17.9100   1
 -18   5   0 -1.6000 5.62000   1
  18  -5   0 4.27000 4.49000   1
 -10   6   7 55.6700 8.89000   1
 -10   6  -7 72.6900 10.7200   1
 -10   6   7 48.3900 5.46000   1
 -10   6  -7 75.8900 7.71000   1
  10  -6   7 63.3100 5.96000   1
 -20  -2   1 223.910 27.3800   1
 -20  -2  -1 199.890 16.8500   1
 -18  -5   0 3.56000 4.65000   1
 -10  -6  -7 51.3000 6.87000   1
 -10  -6   7 -0.2400 12.3600   1
 -10  -6  -7 39.8300 5.23000   1
 -10  -6  -7 38.1100 3.67000   1
 -10  -6   7 58.2900 8.20000   1
 -15   4   6 6.71000 5.50000   1
 -15   4  -6 9.16000 4.20000   1
 -15   4   6 5.19000 4.22000   1
  15  -4   6 2.12000 3.61000   1
  15  -4  -6 4.66000 7.18000   1
 -15   4  -6 0.91000 6.42000   1
 -11   4  -8 8.02000 3.11000   1
  11  -4   8 3.37000 3.94000   1
  11  -4  -8 8.88000 4.24000   1
 -11   4   8 11.1000 4.88000   1
 -11   4  -8 18.6300 7.03000   1
 -11   4   8 5.50000 6.25000   1
 -15  -4   6 4.91000 7.72000   1
 -15  -4  -6 0.89000 2.49000   1
 -15  -4   6 1.06000 5.28000   1
 -15  -4  -6 7.10000 2.70000   1
 -11  -4   8 5.57000 5.54000   1
 -11  -4   8 7.99000 4.67000   1
 -11  -4  -8 4.74000 8.24000   1
 -11  -4   8 1.28000 7.91000   1
  -6  10   1 129.970 15.5300   1
   6 -10  -1 129.070 13.2900   1
   6 -10   1 122.690 13.4600   1
  -6  10  -1 128.080 24.1700   1
 -10   7   6 1.83000 4.65000   1
 -10   7  -6 0.07000 4.85000   1
 -10   7  -6 2.65000 6.55000   1
  10  -7  -6 -0.0300 6.19000   1
  10  -7   6 0.13000 3.48000   1
   5 -10   2 -5.1200 8.06000   1
   5 -10  -2 2.59000 4.81000   1
  -5  10   2 9.28000 5.72000   1
  -5  10  -2 -2.9000 9.75000   1
  -6 -10   1 141.320 14.0800   1
  -6 -10  -1 129.090 20.1600   1
  -6 -10   1 122.330 11.0900   1
  19   0  -4 2.45000 4.55000   1
  19   0   4 -1.4300 3.27000   1
 -19   0   4 2.81000 5.05000   1
 -19   0  -4 1.52000 3.80000   1
 -10  -7   6 8.43000 4.67000   1
 -10  -7  -6 2.38000 2.72000   1
 -10  -7   6 1.61000 4.66000   1
 -10  -7   6 5.48000 5.28000   1
 -10  -7  -6 0.73000 2.97000   1
 -10  -7  -6 1.92000 3.47000   1
  -5 -10   2 10.7000 5.65000   1
  -5 -10   2 5.55000 2.91000   1
  -5 -10  -2 -10.260 7.74000   1
  12  -8  -3 301.460 22.0000   1
  12  -8   3 323.050 20.3300   1
 -12   8  -3 301.270 26.9700   1
 -12   8   3 294.630 26.6300   1
 -12   8  -3 298.270 24.8900   1
 -18   1  -5 2.79000 5.68000   1
  18  -1   5 1.45000 4.67000   1
 -18   1   5 -4.1300 5.46000   1
  18  -1  -5 2.81000 4.46000   1
 -18  -1   5 1.99000 5.71000   1
 -18  -1  -5 7.23000 3.83000   1
  -7   0 -10 -0.3400 9.09000   1
  -7   0  10 0.18000 6.80000   1
  -7   0  10 1.47000 2.62000   1
 -12   5  -7 -0.3800 3.39000   1
 -12   5  -7 0.20000 5.42000   1
 -12   5   7 0.46000 4.96000   1
 -12   5   7 1.24000 4.73000   1
  12  -5   7 1.11000 2.65000   1
  12  -5  -7 5.04000 6.12000   1
 -15   6  -4 3.04000 5.28000   1
  15  -6   4 5.39000 6.52000   1
  15  -6  -4 10.2400 5.02000   1
 -15   6  -4 6.27000 5.26000   1
 -15   6   4 -3.7900 6.14000   1
   5  -5  -9 355.010 21.8300   1
  -5   5   9 324.590 22.3600   1
  -5   5   9 428.920 20.0000   1
   5  -5   9 344.660 13.7800   1
 -12  -8   3 378.300 41.5700   1
 -12  -8  -3 352.360 31.2900   1
 -12  -8   3 330.540 22.5900   1
  -5  -5  -9 336.390 22.8400   1
  -5  -5   9 373.160 19.7200   1
  -5  -5   9 378.880 19.2000   1
 -12  -5   7 1.78000 5.01000   1
 -12  -5   7 5.70000 4.48000   1
 -12  -5   7 -3.5100 4.95000   1
 -12  -5  -7 3.04000 4.21000   1
  19  -4   0 22.2300 10.3300   1
 -19   4   0 25.4400 12.0200   1
 -15  -6   4 3.17000 8.96000   1
 -15  -6   4 1.67000 5.00000   1
 -15  -6  -4 5.00000 3.70000   1
 -15  -6  -4 0.69000 3.40000   1
 -19  -4   0 21.8100 9.81000   1
 -13   2  -8 -4.2400 5.87000   1
 -13   2   8 -10.300 6.10000   1
 -13   2   8 9.49000 4.03000   1
  13  -2  -8 -1.0300 3.70000   1
  -4  -3 -10 0.56000 4.76000   1
  -4  -3  10 -1.4700 2.57000   1
  -4  -3  10 3.39000 2.57000   1
 -11   0   9 -3.4700 4.30000   1
 -11   0   9 0.37000 3.66000   1
 -11   0  -9 -1.5200 5.82000   1
 -13  -2   8 4.20000 5.07000   1
 -13  -2  -8 5.01000 5.64000   1
 -13  -2   8 0.50000 4.36000   1
 -15   2   7 -0.7700 6.93000   1
 -15   2   7 2.57000 4.13000   1
 -15   2  -7 2.05000 2.65000   1
 -15   2  -7 1.17000 5.74000   1
  15  -2   7 -0.0800 2.18000   1
  15  -2  -7 -5.7800 4.11000   1
  -9   9  -3 197.810 12.3800   1
  -9   9   3 223.330 19.3400   1
   9  -9   3 186.840 15.8800   1
   9  -9  -3 183.580 15.9700   1
  -9   9  -3 204.740 28.8400   1
 -15  -2   7 1.76000 4.75000   1
 -15  -2   7 3.93000 4.55000   1
 -15  -2  -7 -0.9200 4.29000   1
 -18   5  -1 13.6300 6.63000   1
 -18   5   1 8.75000 10.7400   1
  18  -5   1 13.2500 5.46000   1
  18  -5  -1 6.58000 8.92000   1
  10  -9   2 7.63000 7.26000   1
 -10   9  -2 -1.8500 5.85000   1
 -10   9   2 0.37000 5.84000   1
 -10   9  -2 8.02000 4.60000   1
  10  -9  -2 -1.3400 4.79000   1
 -17   0   6 3.22000 5.01000   1
 -17   0  -6 -1.5000 4.16000   1
 -17   0  -6 -2.2800 3.07000   1
   3 -10  -3 4.53000 7.04000   1
  -3  10   3 3.59000 5.43000   1
  -3  10  -3 -8.2800 6.17000   1
   3 -10   3 -6.4100 5.05000   1
  -9  -9   3 215.960 21.6600   1
  -9  -9  -3 213.110 16.5300   1
  -9  -9   3 221.120 19.7800   1
  -6   2  10 264.690 17.1300   1
  -6   2 -10 273.150 26.4600   1
  -6   2  10 264.310 17.2100   1
  -3 -10   3 8.93000 2.99000   1
   3  10   3 0.03000 5.60000   1
  -3 -10  -3 -4.9500 4.99000   1
  -3 -10   3 14.8100 5.69000   1
 -18  -5   1 9.66000 5.48000   1
 -18  -5  -1 8.53000 7.79000   1
  -6  -2  10 232.620 11.7700   1
  -6  -2 -10 280.550 21.8600   1
  -6  -2  10 258.700 12.5700   1
  -6  -2  10 245.430 19.7700   1
  12  -7   5 1.28000 3.81000   1
 -12   7  -5 4.34000 7.39000   1
 -12   7  -5 3.43000 7.55000   1
 -12   7   5 -0.6100 5.32000   1
  12  -7  -5 5.34000 6.89000   1
 -10  -9  -2 4.83000 4.74000   1
 -10  -9   2 0.16000 5.39000   1
 -10  -9   2 1.83000 3.88000   1
 -12  -7   5 -0.6700 9.05000   1
 -12  -7  -5 3.46000 5.57000   1
 -12  -7   5 3.03000 4.92000   1
 -12  -7  -5 5.69000 3.32000   1
 -12  -7   5 2.68000 7.97000   1
 -11   8  -4 16.4000 5.88000   1
 -11   8   4 3.89000 12.0100   1
 -11   8  -4 28.0300 7.47000   1
  11  -8  -4 26.0300 6.20000   1
  11  -8   4 25.2900 5.93000   1
   7  -6   8 18.4500 5.76000   1
   7  -6  -8 15.6700 4.46000   1
  -7   6  -8 18.2200 7.29000   1
  -7   6   8 15.4800 5.73000   1
  -7   6   8 19.5400 8.30000   1
  -7   6  -8 16.3000 7.81000   1
  16  -3  -6 15.4500 5.68000   1
 -16   3   6 14.6800 6.88000   1
 -16   3  -6 12.5600 7.40000   1
 -16   3  -6 19.0800 4.90000   1
  16  -3   6 14.4600 4.05000   1
  -7  -6   8 14.4200 6.30000   1
  -7  -6   8 -0.7300 5.32000   1
  -7  -6  -8 23.1000 4.86000   1
  -7  -6   8 20.8600 8.11000   1
  19  -1   4 351.680 19.1200   1
  19  -1  -4 305.320 34.6000   1
 -19   1   4 324.820 26.7300   1
 -19   1  -4 294.470 30.2000   1
 -16  -3   6 9.72000 6.31000   1
 -16  -3  -6 17.5400 3.35000   1
 -16  -3  -6 12.4600 3.72000   1
 -11  -8  -4 21.0900 5.54000   1
 -11  -8   4 27.4500 9.98000   1
 -11  -8   4 31.1000 8.29000   1
 -19  -1  -4 313.170 19.3300   1
 -19  -1   4 315.320 25.4800   1
   0  -7   8 5.46000 5.28000   1
   0   7   8 -0.5400 4.05000   1
   0  -7  -8 -1.6400 3.81000   1
  -7   1 -10 267.680 24.4700   1
  -7   1  10 239.890 16.8400   1
  -7   1  10 234.460 11.9900   1
  -7  -1 -10 261.240 22.6800   1
  -7  -1  10 251.410 18.7700   1
  -7  -1  10 250.780 12.4400   1
  -7  -1  10 218.250 11.6400   1
  14  -5  -6 0.87000 7.12000   1
 -14   5  -6 -0.9400 5.63000   1
 -14   5   6 8.95000 5.41000   1
  14  -5   6 2.66000 3.34000   1
 -14   5   6 5.88000 3.71000   1
 -14   5  -6 -1.4300 6.47000   1
 -14  -5   6 -1.3400 4.73000   1
 -14  -5   6 6.28000 4.97000   1
 -14  -5   6 4.08000 5.11000   1
 -14  -5  -6 1.63000 3.95000   1
 -14  -5  -6 0.82000 2.56000   1
 -19   4   1 7.78000 5.86000   1
  19  -4   1 3.12000 7.28000   1
  19  -4  -1 -0.9500 4.97000   1
 -19   4  -1 7.14000 5.73000   1
   1  -7   8 130.810 9.91000   1
   1  -7  -8 125.020 7.78000   1
  -1   7   8 90.2100 12.1200   1
   1   7   8 112.340 7.30000   1
  -1  -7  -8 119.890 7.30000   1
  -1  -7   8 121.700 9.90000   1
 -17   6   0 -3.5100 6.30000   1
  17  -6   0 7.84000 4.83000   1
 -14   6   5 315.710 24.7700   1
 -14   6   5 394.050 38.0800   1
  14  -6   5 330.020 19.0200   1
 -14   6  -5 314.620 24.7100   1
 -14   6  -5 324.040 22.7600   1
  14  -6  -5 321.510 22.5000   1
   0  -8  -7 1.16000 2.90000   1
   0  -8   7 -1.4100 5.85000   1
   0   8   7 -3.2000 5.11000   1
 -19  -4   1 4.87000 4.99000   1
 -19  -4  -1 3.76000 4.58000   1
 -15   7  -2 155.290 12.4100   1
 -15   7  -2 170.140 16.6000   1
 -15   7   2 157.950 18.0400   1
  15  -7   2 142.430 13.5000   1
  15  -7  -2 149.820 14.9500   1
 -11   1   9 281.830 17.2300   1
 -11   1  -9 297.450 27.2400   1
 -11   1   9 296.500 19.9800   1
   8  -4  -9 380.570 18.1600   1
  -8   4   9 370.470 20.7400   1
  -8   4  -9 364.800 32.3200   1
  -8   4   9 325.060 18.6200   1
  -5   9  -5 550.110 37.4900   1
   5  -9   5 485.950 31.3300   1
  -5   9  -5 586.530 33.1600   1
   5  -9  -5 580.880 31.2200   1
  -5   9   5 524.980 35.3000   1
 -11  -1  -9 325.900 25.9700   1
 -11  -1   9 296.810 21.4500   1
 -11  -1   9 279.100 17.5300   1
  16  -6  -3 5.07000 5.88000   1
 -16   6  -3 11.0400 9.07000   1
 -16   6  -3 21.6700 6.38000   1
 -16   6   3 11.6300 7.29000   1
  16  -6   3 13.0600 5.06000   1
 -14  -6  -5 348.540 23.9600   1
 -14  -6   5 302.620 22.7000   1
 -14  -6   5 312.930 23.1100   1
 -14  -6  -5 274.780 15.2300   1
 -14  -6   5 384.150 26.3500   1
  -8  -4   9 349.650 26.6600   1
  -8  -4  -9 381.400 25.7500   1
  -8  -4   9 393.920 21.0900   1
  -8  -4   9 329.670 29.2100   1
  -7   8   6 21.0100 5.78000   1
  -7   8  -6 8.29000 6.53000   1
   7  -8  -6 1.09000 7.76000   1
   7  -8   6 14.1700 7.64000   1
  -7   8  -6 13.3700 5.92000   1
 -17  -6   0 -0.1900 4.42000   1
 -17  -6   0 7.91000 7.91000   1
  -5  -9   5 531.330 28.3500   1
  -5  -9  -5 577.350 28.9800   1
  -5  -9   5 495.730 33.2800   1
  -7  -8  -6 11.2400 6.23000   1
  -7  -8   6 2.44000 8.60000   1
  -7  -8   6 16.1800 5.45000   1
  -7  -8  -6 11.3300 3.22000   1
 -17   1  -6 134.840 16.2500   1
 -17   1   6 133.790 14.4800   1
 -17   1  -6 117.010 9.45000   1
  17  -1   6 122.270 7.67000   1
  17  -1  -6 136.110 12.5700   1
 -15  -7   2 145.380 15.7700   1
 -15  -7  -2 123.690 20.1500   1
 -15  -7   2 192.970 17.7800   1
 -15  -7  -2 190.600 14.8900   1
 -17  -1  -6 126.830 8.59000   1
 -17  -1   6 125.130 14.1300   1
   1  -8  -7 30.5600 5.18000   1
  -1   8   7 29.4600 8.63000   1
   1  -8   7 32.7000 6.43000   1
 -16  -6  -3 10.7500 4.80000   1
 -16  -6   3 11.8400 6.91000   1
 -16  -6  -3 11.8200 4.37000   1
 -16  -6   3 -4.0600 9.20000   1
  -1  -8  -7 32.3300 7.94000   1
  -1  -8   7 38.4300 6.74000   1
   1   8   7 37.3800 8.52000   1
  -1  -8   7 38.0700 7.04000   1
 -13   8  -2 8.29000 6.36000   1
 -13   8  -2 6.93000 6.15000   1
  13  -8  -2 12.7700 5.47000   1
  13  -8   2 2.10000 7.96000   1
 -13   8   2 3.54000 6.65000   1
 -13  -8  -2 14.9100 7.93000   1
 -13  -8  -2 9.50000 4.71000   1
 -13  -8   2 2.83000 6.34000   1
 -13  -8   2 2.97000 5.60000   1
   2  -7  -8 12.0700 5.21000   1
   2  -7   8 6.35000 4.15000   1
  -2   7   8 10.1100 5.74000   1
   2   7   8 9.08000 2.93000   1
  -2  -7  -8 9.00000 3.34000   1
  -2  -7   8 7.70000 4.46000   1
  -2  -7  -8 8.74000 4.39000   1
  19  -3  -3 56.4900 9.35000   1
  19  -3   3 54.4400 11.9600   1
 -19   3   3 70.3900 11.4500   1
 -19   3  -3 55.1800 9.05000   1
 -19  -3   3 56.3600 9.31000   1
 -19  -3  -3 33.0000 6.62000   1
 -11   9   0 47.1100 10.5700   1
  11  -9   0 49.4400 13.3300   1
  -7  10   0 -0.3500 6.05000   1
   7 -10   0 -1.8600 4.89000   1
  17  -6   1 1.96000 4.22000   1
 -17   6  -1 1.25000 8.29000   1
 -17   6   1 -3.7700 8.65000   1
  17  -6  -1 -1.1100 4.43000   1
 -11  -9   0 40.6300 8.65000   1
  -2   8   7 381.830 22.1000   1
   2  -8   7 382.120 23.1500   1
   2  -8   7 380.940 22.4100   1
   2  -8  -7 386.240 19.7900   1
  -7 -10   0 -4.9300 5.28000   1
  -7 -10   0 -0.6600 2.41000   1
   2   8   7 369.620 27.3500   1
  -2  -8  -7 379.070 18.0800   1
  -2  -8   7 376.070 35.3600   1
  -2  -8   7 400.790 23.6000   1
  -4  10   3 270.060 35.2400   1
  -4  10  -3 337.160 37.6200   1
   4 -10   3 280.120 21.5300   1
   4 -10  -3 287.150 20.2700   1
  20  -2   2 244.410 17.0100   1
 -20   2   2 251.070 23.4100   1
  20  -2  -2 273.770 19.7200   1
 -20   2  -2 247.070 20.3400   1
 -17  -6   1 -4.6100 5.25000   1
 -17  -6   1 -3.8500 4.34000   1
 -17  -6  -1 -0.9500 4.60000   1
 -17  -6  -1 5.12000 4.01000   1
  -4 -10  -3 306.910 20.3300   1
  -4 -10   3 315.490 22.8800   1
   4  10   3 272.520 21.8600   1
  -4 -10   3 292.880 14.6800   1
 -20  -2   2 249.860 30.0900   1
 -20  -2  -2 205.890 26.5900   1
  -5   3 -10 27.7200 9.89000   1
  -5   3  10 33.2600 5.71000   1
  -5   3  10 21.8200 5.15000   1
  -5  -3 -10 0.16000 7.44000   1
  -5  -3  10 0.07000 4.68000   1
   6 -10   2 503.450 32.4200   1
  -6  10   2 477.350 52.8600   1
  -6  10  -2 458.580 39.1600   1
   6 -10  -2 523.020 45.0400   1
  -8   9  -4 9.20000 6.70000   1
   8  -9   4 3.88000 5.16000   1
   8  -9  -4 11.3500 5.20000   1
  -8   9   4 7.66000 6.20000   1
  -8   9  -4 10.9200 4.41000   1
  -6 -10   2 579.530 49.4400   1
  -6 -10  -2 517.710 31.9600   1
  -6 -10   2 488.720 22.5700   1
  -8  -9   4 5.97000 4.78000   1
  -8  -9  -4 13.1400 4.95000   1
  -8  -9   4 16.1600 6.59000   1
 -18   2  -5 278.060 18.7300   1
 -18   2   5 304.430 36.8100   1
  18  -2  -5 291.990 22.0500   1
  18  -2   5 299.190 16.2300   1
  -6   5   9 -1.4300 5.30000   1
  -6   5  -9 1.63000 6.91000   1
   6  -5   9 -3.4100 2.51000   1
   6  -5  -9 2.90000 4.76000   1
 -18  -2   5 247.380 23.5600   1
 -18  -2  -5 307.480 23.7800   1
  -6  -5   9 -2.8400 5.78000   1
  -6  -5   9 0.78000 3.61000   1
  -6  -5   9 -7.3900 5.33000   1
  -6  -5  -9 -3.8500 6.82000   1
  -8   7   7 -1.3200 4.31000   1
   8  -7   7 6.00000 5.24000   1
   8  -7  -7 -0.9300 5.79000   1
  -8   7  -7 -2.5000 8.23000   1
  -8   7  -7 5.19000 6.50000   1
 -11   9  -1 364.820 31.8300   1
 -11   9   1 389.500 33.3700   1
  11  -9   1 381.320 26.7100   1
  11  -9  -1 394.770 26.7900   1
   0  -4  10 243.550 10.5200   1
   0  -4 -10 287.050 20.1200   1
   0  -4  10 263.220 11.1900   1
  -8  -7   7 -0.6800 4.48000   1
  -8  -7  -7 3.03000 4.20000   1
  -8  -7  -7 7.09000 3.59000   1
  -8  -7   7 1.30000 7.65000   1
  -8  -7   7 0.19000 4.75000   1
 -10   5   8 8.26000 5.06000   1
 -10   5   8 9.15000 3.56000   1
 -10   5  -8 10.6500 5.56000   1
  10  -5  -8 6.24000 4.21000   1
  10  -5   8 3.85000 2.66000   1
 -10   5  -8 1.93000 6.78000   1
   7 -10   1 -2.6000 5.20000   1
   7 -10  -1 9.69000 8.02000   1
  -7  10  -1 1.93000 6.47000   1
  -7  10   1 14.2700 9.52000   1
 -11  -9   1 431.230 32.3200   1
 -11  -9  -1 442.010 29.2300   1
 -10  -5   8 -0.1500 6.58000   1
 -10  -5  -8 4.36000 4.52000   1
 -10  -5   8 0.76000 4.74000   1
 -10  -5   8 0.23000 5.17000   1
   3  -7  -8 461.750 20.7000   1
   3  -7   8 438.010 21.8500   1
  -3   7   8 385.720 29.7200   1
 -20   0   3 256.280 34.2300   1
  20   0  -3 281.290 19.4500   1
 -20   0  -3 250.280 26.4300   1
  20   0   3 201.780 15.5500   1
  -7 -10  -1 2.15000 5.60000   1
  -7 -10   1 0.53000 9.11000   1
  -7 -10   1 7.34000 4.83000   1
  -3  -7  -8 393.880 15.3600   1
  -3  -7   8 449.440 33.5100   1
  -3  -7  -8 384.630 26.2000   1
  18  -5   2 3.90000 4.19000   1
 -18   5  -2 0.32000 5.02000   1
 -18   5   2 -4.1800 6.01000   1
  18  -5  -2 0.84000 4.79000   1
   1  -4  10 10.0300 3.90000   1
   1  -4  10 13.0900 4.14000   1
  -1  -4 -10 8.63000 5.58000   1
  -1  -4  10 9.96000 2.89000   1
  -1  -4  10 11.3200 3.07000   1
 -14   0   8 56.2500 7.96000   1
 -14   0   8 41.8600 8.67000   1
 -14   0  -8 49.1200 11.2500   1
 -20   3   0 5.91000 8.52000   1
  20  -3   0 0.69000 4.49000   1
 -18  -5  -2 3.05000 4.19000   1
 -18  -5   2 -0.0200 4.96000   1
 -18  -5  -2 -11.130 4.63000   1
 -20  -3   0 -0.6500 4.39000   1
   3  -8   7 -0.7600 4.26000   1
   3  -8  -7 6.93000 3.65000   1
  -3   8   7 2.01000 4.12000   1
  -3  -8  -7 10.6300 5.57000   1
  -3  -8   7 4.86000 4.88000   1
 -10   3   9 5.37000 6.05000   1
 -10   3  -9 2.42000 6.70000   1
  10  -3  -9 1.54000 5.77000   1
 -10   3   9 3.75000 6.18000   1
 -10  -3   9 4.49000 4.12000   1
 -10  -3   9 -0.5700 4.46000   1
 -10  -3  -9 11.4200 5.58000   1
 -10  -3   9 1.99000 5.14000   1
 -19   2  -4 -1.8500 4.47000   1
 -19   2   4 16.6700 9.01000   1
  19  -2  -4 1.14000 7.82000   1
  19  -2   4 2.85000 3.71000   1
 -19  -2   4 0.10000 5.57000   1
 -19  -2  -4 4.43000 4.14000   1
  -8   0 -10 -0.0300 6.78000   1
  -8   0  10 4.70000 5.00000   1
  -8   0  10 10.8700 4.96000   1
  -7   2 -10 -0.3100 7.24000   1
  -7   2  10 -3.4300 4.22000   1
  -7   2  10 -2.8100 2.96000   1
  -7  -2  10 3.46000 4.42000   1
  -7  -2 -10 -0.5200 5.18000   1
  -7  -2  10 -1.8500 4.54000   1
  -7  -2  10 -1.2100 2.87000   1
 -10   8  -5 75.0500 10.4600   1
 -10   8   5 86.6300 11.6900   1
 -10   8  -5 89.9200 11.5200   1
  10  -8   5 87.2800 14.4400   1
 -19   4  -2 -1.0600 7.60000   1
 -19   4   2 -2.5600 5.46000   1
  19  -4   2 -0.4600 4.16000   1
  19  -4  -2 3.73000 4.62000   1
 -10  -8   5 112.630 12.8400   1
 -10  -8  -5 92.1400 12.6100   1
 -10  -8   5 90.8700 10.6600   1
 -10  -8  -5 74.1400 7.63000   1
  -2  -4  10 27.0700 6.43000   1
  -2  -4 -10 38.2800 11.6600   1
  -2  -4  10 44.3900 6.57000   1
 -19  -4   2 -2.6400 5.07000   1
 -19  -4  -2 -1.6800 4.20000   1
  -6   9  -5 8.34000 7.88000   1
  -6   9   5 12.5900 8.29000   1
  -6   9  -5 0.17000 5.91000   1
   6  -9  -5 0.42000 4.63000   1
   6  -9   5 7.30000 4.82000   1
  20  -1  -3 -0.3000 4.85000   1
 -20   1  -3 -3.0900 4.38000   1
 -20   1   3 3.86000 8.87000   1
  20  -1   3 -0.2100 3.83000   1
 -20  -1   3 3.06000 9.32000   1
 -20  -1  -3 3.72000 7.23000   1
  -6  -9  -5 1.83000 3.76000   1
  -6  -9   5 2.25000 6.12000   1
  -6  -9   5 -2.2000 7.51000   1
 -11   2  -9 11.4300 10.8500   1
 -11   2   9 2.38000 7.41000   1
 -11   2   9 4.18000 4.11000   1
 -11  -2   9 3.19000 3.94000   1
 -11  -2  -9 -3.9400 5.75000   1
 -11  -2   9 5.66000 5.05000   1
  20  -3   1 10.7900 5.10000   1
  20  -3  -1 7.39000 5.48000   1
 -20   3   1 3.54000 6.30000   1
 -20   3  -1 7.71000 6.01000   1
 -14   1  -8 -0.1500 10.1500   1
 -14   1   8 -0.8000 4.51000   1
 -14   1   8 5.55000 4.54000   1
 -14  -1   8 1.28000 4.64000   1
 -14  -1   8 9.20000 5.32000   1
 -14  -1  -8 0.66000 6.30000   1
 -17   2  -6 -3.8800 6.37000   1
 -17   2  -6 -1.5300 5.96000   1
 -17   2   6 -4.5600 8.41000   1
  17  -2   6 -2.8800 3.07000   1
  17  -2  -6 -5.1500 4.90000   1
 -20  -3  -1 0.51000 4.20000   1
 -20  -3   1 0.33000 4.75000   1
 -17  -2  -6 0.04000 2.95000   1
 -17  -2   6 -3.4000 4.93000   1
 -16   0   7 -0.7700 5.38000   1
 -16   0  -7 10.5800 6.55000   1
 -16   0   7 7.83000 5.40000   1
   0  -6   9 -3.6600 5.33000   1
   5 -10   3 -5.6800 4.72000   1
  -5  10  -3 0.20000 6.08000   1
  -5  10   3 2.88000 5.16000   1
   5 -10  -3 5.10000 4.49000   1
  -8   6  -8 10.8800 4.07000   1
   8  -6  -8 -0.7600 6.39000   1
  -8   6   8 6.24000 4.89000   1
  -8   6  -8 6.87000 6.63000   1
  -8   6   8 8.59000 3.36000   1
   8  -6   8 2.35000 5.06000   1
  14  -4  -7 403.230 25.2200   1
 -14   4   7 418.370 28.7400   1
 -14   4  -7 435.880 34.1100   1
 -14   4  -7 432.990 22.1700   1
 -14   4   7 438.200 24.3800   1
  14  -4   7 401.820 18.4100   1
  -5 -10   3 11.2800 6.00000   1
  -5 -10  -3 6.66000 5.02000   1
  -5 -10   3 8.13000 3.70000   1
  -8  -6  -8 1.46000 6.26000   1
  -8  -6   8 2.46000 4.49000   1
  -8  -6   8 -0.5000 4.49000   1
  -8  -6   8 5.95000 5.04000   1
 -14   8   0 58.8700 15.2800   1
 -14   8   0 23.2300 8.05000   1
  14  -8   0 53.9600 12.3700   1
   1  -6   9 2.57000 5.17000   1
  -1  -6  -9 5.37000 3.69000   1
  -1  -6   9 -0.8200 3.27000   1
 -14  -4   7 401.020 28.6500   1
 -14  -4   7 430.700 39.0200   1
 -14  -4  -7 319.490 35.3500   1
 -13   6  -6 4.92000 7.24000   1
 -13   6   6 6.74000 3.30000   1
 -13   6   6 -0.2000 5.67000   1
 -13   6  -6 3.32000 5.71000   1
  13  -6  -6 1.20000 4.66000   1
  13  -6   6 5.26000 3.71000   1
  -8   1  10 4.32000 6.50000   1
  -8   1 -10 -0.0400 6.27000   1
  -8   1  10 -2.7000 4.25000   1
  -8  -1  10 1.70000 2.85000   1
  -8  -1 -10 -0.0200 5.40000   1
  -8  -1  10 -4.4800 4.77000   1
 -14  -8   0 58.5700 15.2800   1
 -14  -8   0 51.0500 8.62000   1
 -11   6  -7 6.29000 4.15000   1
  11  -6  -7 0.40000 6.75000   1
  11  -6   7 0.72000 5.02000   1
 -11   6  -7 -7.1900 8.92000   1
 -11   6   7 6.20000 4.66000   1
 -11   6   7 -2.7400 7.77000   1
   0 -10   4 640.240 27.9200   1
   0  10  -4 664.150 46.6400   1
   0  10   4 627.760 41.0700   1
   0 -10   4 621.770 39.6400   1
   0 -10  -4 670.020 37.9700   1
 -13  -6  -6 -0.4200 4.05000   1
 -13  -6   6 0.62000 4.79000   1
 -13  -6  -6 2.32000 3.97000   1
 -13  -6   6 0.78000 5.31000   1
 -13  -6   6 1.87000 4.48000   1
 -13  -6  -6 0.51000 4.27000   1
   4  -7   8 2.57000 3.62000   1
   4  -7  -8 4.72000 3.43000   1
  -4   7   8 3.86000 3.71000   1
 -11  -6  -7 3.60000 4.30000   1
 -11  -6   7 3.41000 6.84000   1
 -11  -6   7 2.38000 5.04000   1
 -11  -6   7 -1.8400 4.99000   1
  17  -6  -2 9.14000 5.01000   1
 -17   6  -2 3.11000 5.67000   1
 -17   6  -2 0.21000 4.77000   1
 -17   6   2 0.09000 6.48000   1
  17  -6   2 0.18000 4.39000   1
  -4  -7   8 0.43000 5.44000   1
  -4  -7   8 14.4400 4.64000   1
  -4  -7  -8 5.71000 5.56000   1
  21   0   0 3.90000 4.47000   1
 -21   0   0 -0.2400 5.38000   1
   1 -10  -4 -3.8200 4.40000   1
   1 -10   4 -1.4200 5.00000   1
  -1  10   4 -1.8000 5.10000   1
  -1  10  -4 6.78000 9.53000   1
   1  10   4 -8.3700 7.91000   1
  -1 -10   4 3.66000 3.05000   1
  -1 -10  -4 10.0700 4.51000   1
  -1 -10   4 -10.190 5.33000   1
 -11   7  -6 14.5600 5.97000   1
  11  -7   6 18.2200 4.65000   1
 -11   7   6 27.4500 10.0000   1
 -11   7  -6 20.3900 6.65000   1
  11  -7  -6 0.60000 5.45000   1
 -13   3  -8 283.450 42.3400   1
 -13   3   8 283.030 18.3600   1
 -13   3   8 290.290 30.4200   1
  13  -3  -8 280.110 18.6100   1
 -17  -6   2 1.51000 5.78000   1
 -17  -6   2 5.66000 5.12000   1
 -17  -6  -2 0.95000 4.75000   1
 -17  -6  -2 1.05000 6.31000   1
  -8   8  -6 0.21000 5.15000   1
   8  -8  -6 -1.2500 4.25000   1
  -8   8   6 9.84000 4.94000   1
   8  -8   6 5.33000 3.96000   1
  -8   8  -6 -1.0000 5.00000   1
 -15   3   7 275.890 18.7400   1
 -15   3  -7 254.800 25.6700   1
 -15   3  -7 254.910 14.5500   1
  15  -3   7 253.490 12.5500   1
 -15   3   7 276.330 21.6700   1
  15  -3  -7 291.560 18.9300   1
 -13  -3  -8 268.090 23.6000   1
 -13  -3   8 276.820 21.8700   1
 -13  -3   8 279.080 29.3400   1
  10  -9  -3 10.7600 5.46000   1
  10  -9   3 5.07000 5.27000   1
 -10   9  -3 0.23000 6.58000   1
 -10   9   3 9.24000 6.52000   1
 -10   9  -3 6.72000 5.83000   1
 -11  -7   6 18.8500 9.63000   1
 -11  -7  -6 14.3700 6.25000   1
 -11  -7   6 17.4300 7.06000   1
 -11  -7  -6 11.9800 4.91000   1
 -11  -7   6 17.0100 9.61000   1
 -11  -7  -6 17.2700 3.65000   1
 -15  -3   7 241.020 20.9300   1
 -15  -3   7 262.630 19.6600   1
 -15  -3  -7 217.070 18.1400   1
  -8  -8   6 18.8900 8.65000   1
  -8  -8   6 10.7900 5.73000   1
  -8  -8  -6 7.30000 3.60000   1
  -8  -8  -6 10.1200 3.94000   1
  14  -7   4 15.3300 7.70000   1
  14  -7  -4 11.4600 5.81000   1
 -14   7  -4 15.5500 6.25000   1
 -14   7   4 5.06000 3.57000   1
 -14   7   4 8.66000 6.90000   1
 -14   7  -4 12.2800 5.65000   1
   4  -8  -7 376.350 19.6300   1
  -4   8  -7 314.860 23.6600   1
   4  -8   7 338.240 29.8700   1
  -4   8   7 327.030 21.4200   1
  -3   4  10 1.36000 3.42000   1
  -3  -4 -10 9.04000 5.11000   1
  -3  -4  10 5.00000 4.70000   1
  -3  -4  10 2.22000 2.86000   1
  -4  -8  -7 321.350 15.8300   1
  -4  -8   7 329.650 21.9600   1
  -4  -8   7 312.430 21.0800   1
 -10  -9  -3 11.0900 4.92000   1
 -10  -9   3 4.21000 4.66000   1
 -10  -9   3 2.47000 6.39000   1
 -16   1   7 6.81000 7.48000   1
 -16   1  -7 3.43000 4.25000   1
 -16   1   7 -0.1700 7.76000   1
 -16   1  -7 4.95000 6.18000   1
  16  -1  -7 -2.8900 4.38000   1
 -16  -1   7 5.20000 4.95000   1
 -16  -1  -7 5.18000 4.49000   1
 -16  -1   7 -7.5500 4.76000   1
  -6   3  10 1.65000 4.42000   1
  -6   3  10 4.70000 6.35000   1
  -6   3 -10 5.87000 7.08000   1
 -16   7   0 4.54000 5.72000   1
  16  -7   0 -1.4500 4.62000   1
   0   9   6 0.29000 5.98000   1
   0  -9  -6 -0.1800 5.43000   1
   0  -9   6 3.00000 3.55000   1
   0  -9   6 -4.3400 4.15000   1
   2  -6   9 417.270 27.4900   1
   2  -6  -9 411.150 16.6700   1
  -2   6   9 410.710 23.9400   1
  -6  -3  10 -1.2400 3.08000   1
  -6  -3 -10 -0.5500 5.07000   1
  -6  -3  10 0.88000 4.85000   1
  -6  -3  10 -0.6000 2.94000   1
 -14  -7   4 8.63000 5.44000   1
 -14  -7   4 0.74000 5.71000   1
 -14  -7   4 12.6500 6.84000   1
 -14  -7  -4 12.2700 4.26000   1
 -14  -7  -4 3.48000 3.98000   1
  -2  -6   9 435.100 22.5000   1
  -2  -6  -9 455.960 24.4200   1
 -17   4  -5 1.76000 9.13000   1
 -17   4  -5 2.49000 4.51000   1
  17  -4   5 7.11000 3.72000   1
  17  -4  -5 -1.0600 7.67000   1
 -17   4   5 -2.6000 5.73000   1
  12  -4   8 186.530 14.1600   1
 -12   4   8 233.710 17.1700   1
  12  -4  -8 222.330 22.0900   1
 -12   4   8 243.340 14.4500   1
 -12   4  -8 222.530 34.5200   1
 -12   4  -8 196.200 11.7300   1
 -16  -7   0 2.15000 5.13000   1
 -16  -7   0 -3.4000 4.48000   1
 -14   8  -1 482.930 37.0200   1
  14  -8   1 500.020 31.5100   1
 -14   8   1 476.580 39.2300   1
 -14   8  -1 446.240 33.5000   1
  14  -8  -1 472.840 32.7200   1
  -9   4   9 -0.4200 6.38000   1
  -9   4   9 -0.1000 5.71000   1
   9  -4  -9 6.12000 3.61000   1
  -9   4  -9 0.52000 6.84000   1
 -12  -4   8 207.120 19.7200   1
 -12  -4   8 261.130 18.9300   1
 -12  -4  -8 227.970 18.6400   1
 -12  -4   8 227.530 17.7000   1
 -17  -4  -5 -2.3400 4.49000   1
 -17  -4  -5 1.09000 3.22000   1
 -17  -4   5 0.73000 5.04000   1
  -1   9   6 121.600 11.4800   1
   1  -9   6 52.6700 17.8000   1
   1  -9  -6 125.280 10.1700   1
  -1  -9   6 112.720 15.8900   1
  -1  -9   6 110.840 11.8000   1
   1   9   6 95.7700 16.6400   1
  -1  -9  -6 128.740 9.74000   1
  -9  -4   9 -0.6900 3.94000   1
  -9  -4  -9 -1.9000 7.44000   1
  -9  -4   9 2.15000 5.17000   1
  -9  -4   9 2.99000 3.80000   1
 -17   5  -4 118.380 14.4700   1
 -17   5   4 125.370 16.4300   1
 -17   5  -4 100.270 20.2400   1
  17  -5   4 129.730 16.0500   1
  17  -5  -4 136.870 13.5400   1
 -14  -8   1 447.420 31.4000   1
 -14  -8   1 537.810 37.2600   1
 -14  -8  -1 543.560 34.2100   1
 -14  -8  -1 423.510 28.9300   1
 -11   9  -2 69.1700 11.5400   1
 -11   9   2 55.7500 11.4800   1
 -11   9  -2 59.2100 9.70000   1
  11  -9  -2 60.1800 9.60000   1
  11  -9   2 57.1600 8.97000   1
  16  -5   5 4.64000 4.02000   1
 -16   5  -5 11.5300 9.25000   1
 -16   5  -5 6.30000 7.97000   1
 -16   5   5 6.12000 6.29000   1
  16  -5  -5 8.38000 8.33000   1
 -17  -5   4 117.430 11.5500   1
 -17  -5  -4 75.8300 8.61000   1
 -17  -5  -4 84.1200 13.2700   1
  -2  10  -4 108.450 15.2300   1
   2 -10  -4 126.930 11.4600   1
   2 -10   4 100.230 19.4100   1
  -2 -10  -4 129.590 12.2200   1
  -2 -10   4 118.360 9.01000   1
  -2 -10   4 135.300 13.3500   1
 -18   4  -4 52.6400 9.68000   1
  18  -4  -4 58.8800 9.88000   1
  18  -4   4 73.1700 8.13000   1
 -18   4   4 78.3700 12.0500   1
  -7  10   2 11.8800 5.92000   1
  -7  10  -2 -7.6300 10.0800   1
   7 -10   2 -5.9700 4.95000   1
   7 -10  -2 6.59000 5.07000   1
   8 -10   0 1.10000 5.02000   1
  -8  10   0 1.36000 6.12000   1
 -16  -5   5 6.33000 5.43000   1
 -16  -5  -5 -0.2300 5.55000   1
 -16  -5  -5 5.98000 5.17000   1
 -11  -9   2 73.3600 10.6600   1
 -11  -9   2 44.3200 12.6500   1
 -11  -9  -2 60.6300 9.23000   1
  15  -7  -3 302.460 23.4600   1
  15  -7   3 305.570 20.9700   1
 -15   7  -3 331.040 21.2400   1
 -15   7   3 273.740 42.2500   1
 -15   7  -3 319.660 25.8700   1
 -18  -4  -4 48.0900 6.71000   1
 -18  -4  -4 38.8800 6.41000   1
 -18  -4   4 62.8100 9.43000   1
  -7 -10   2 10.1000 6.28000   1
  -7 -10  -2 2.10000 5.79000   1
  -7 -10   2 10.8300 3.82000   1
 -21   0  -1 7.11000 4.64000   1
  21   0  -1 2.48000 4.39000   1
 -21   0   1 1.53000 5.27000   1
  21   0   1 -9.0300 4.12000   1
  21  -1   0 14.5000 6.39000   1
 -21   1   0 21.6400 7.25000   1
  -8 -10   0 9.50000 5.77000   1
  -8 -10   0 3.44000 3.19000   1
 -21  -1   0 15.9200 6.78000   1
 -12   0   9 98.5800 19.2000   1
 -12   0  -9 133.850 17.1800   1
 -12   0   9 125.410 10.8200   1
 -15  -7  -3 359.750 30.8700   1
 -15  -7   3 378.290 27.6400   1
 -15  -7   3 288.130 37.3200   1
 -15  -7  -3 266.290 18.5500   1
  -7   5   9 139.460 11.1400   1
   7  -5  -9 144.850 9.37000   1
   7  -5   9 124.850 7.01000   1
  -7   5   9 136.530 9.69000   1
  -7   5  -9 148.430 17.4400   1
  -7  -5  -9 125.610 13.1600   1
  -7  -5   9 166.450 14.6600   1
  -7  -5   9 132.160 11.2400   1
  -7  -5   9 156.640 12.2500   1
 -13   8  -3 2.31000 8.02000   1
 -13   8   3 5.56000 5.66000   1
 -13   8  -3 3.18000 3.74000   1
  13  -8  -3 -6.3500 4.66000   1
  13  -8   3 -2.2400 3.96000   1
 -16   7  -1 -1.2900 10.5000   1
 -16   7   1 8.14000 7.19000   1
  16  -7  -1 1.43000 5.60000   1
  16  -7   1 10.7600 5.28000   1
 -16   7  -1 9.34000 4.56000   1
   2  -9  -6 -0.2500 4.11000   1
  -2   9  -6 0.11000 5.54000   1
  -2   9   6 3.17000 4.84000   1
   2  -9   6 9.19000 4.52000   1
 -13   5  -7 41.1200 9.37000   1
 -13   5   7 30.0800 8.22000   1
  13  -5   7 34.2600 4.52000   1
  13  -5  -7 38.9700 6.89000   1
 -13   5   7 31.8200 5.63000   1
 -13   5  -7 29.1900 5.95000   1
  -2  -9   6 8.62000 8.32000   1
  -2  -9  -6 15.3600 7.32000   1
  -2  -9   6 15.9200 5.92000   1
   2   9   6 18.1400 5.15000   1
 -13  -8   3 7.62000 5.23000   1
 -13  -8   3 1.29000 4.42000   1
 -13  -8  -3 0.77000 3.86000   1
 -13  -8  -3 2.52000 4.03000   1
 -13  -8   3 -10.150 5.71000   1
 -16  -7  -1 0.96000 4.75000   1
 -16  -7   1 4.83000 5.18000   1
 -16  -7   1 -0.1100 6.24000   1
 -16  -7  -1 12.0500 5.28000   1
 -13  -5   7 33.0600 7.53000   1
 -13  -5   7 36.8100 8.36000   1
 -13  -5  -7 29.1100 6.88000   1
 -13  -5   7 42.8200 12.7100   1
 -12   8  -4 274.970 18.1100   1
 -12   8  -4 259.020 33.8300   1
  12  -8   4 243.310 17.8700   1
 -12   8   4 232.790 24.1800   1
  12  -8  -4 274.700 20.1800   1
  -3   6   9 8.79000 4.54000   1
   3  -6   9 10.1400 5.23000   1
   3  -6  -9 1.28000 2.89000   1
  -3  -6  -9 2.54000 3.95000   1
  -3  -6   9 9.46000 3.68000   1
  -3  -6   9 -3.7500 3.68000   1
 -12  -8   4 303.690 35.5800   1
 -12  -8  -4 270.320 24.2300   1
 -12  -8   4 217.750 20.8500   1
 -12  -8  -4 233.420 15.3300   1
 -12  -8   4 251.410 19.1500   1
  -8  10  -1 594.590 46.1600   1
  -8  10   1 602.920 46.5300   1
   8 -10  -1 586.320 38.4100   1
   8 -10   1 582.710 52.8900   1
 -13   7  -5 7.53000 5.88000   1
  13  -7   5 15.3100 4.72000   1
  13  -7  -5 6.78000 5.60000   1
 -13   7   5 4.53000 6.52000   1
 -13   7  -5 13.7600 6.12000   1
 -21   1   1 290.910 27.4600   1
 -21   1  -1 330.910 25.9100   1
  21  -1  -1 339.660 24.5000   1
  21  -1   1 314.820 22.0800   1
   9  -9   4 262.450 30.4300   1
   9  -9  -4 333.790 31.8400   1
  -9   9  -4 296.260 27.8900   1
  -9   9   4 282.440 25.0800   1
  -9   9  -4 305.370 25.0100   1
  -8 -10   1 598.720 28.0400   1
  -8 -10  -1 664.480 40.4300   1
  -8 -10   1 624.680 42.7900   1
  20  -2   3 137.010 11.7200   1
  20  -2  -3 144.830 22.5300   1
 -20   2  -3 143.500 13.8100   1
 -20   2   3 131.210 17.8000   1
 -21  -1   1 282.830 24.3400   1
 -21  -1  -1 288.620 33.6100   1
 -13  -7  -5 8.25000 4.05000   1
 -13  -7   5 14.1300 6.66000   1
 -13  -7  -5 8.85000 5.87000   1
 -13  -7   5 3.85000 5.82000   1
 -13  -7   5 12.0800 6.13000   1
  -4   4  10 165.680 17.8000   1
 -20  -2   3 145.280 24.7800   1
 -20  -2  -3 135.970 12.9100   1
  -4  -4  10 150.130 9.71000   1
  -4  -4 -10 189.730 15.3600   1
  -4  -4  10 175.570 10.1800   1
  20  -3   2 7.18000 4.67000   1
  20  -3  -2 3.81000 5.48000   1
 -20   3   2 4.52000 6.72000   1
 -20   3  -2 1.74000 8.56000   1
   3 -10  -4 -1.0300 4.21000   1
  -3  10  -4 1.41000 8.94000   1
  -3  10   4 0.67000 5.03000   1
   3 -10   4 1.93000 4.68000   1
  -9  -9   4 298.800 18.6800   1
  -9  -9  -4 321.740 27.4800   1
  -9  -9   4 332.870 24.4900   1
  -9  -9  -4 239.260 12.6100   1
 -12   1   9 -0.3800 4.33000   1
 -12   1  -9 -1.5000 6.51000   1
 -12   1   9 3.49000 3.82000   1
 -12  -1  -9 -1.7500 9.19000   1
 -12  -1   9 1.51000 7.36000   1
 -12  -1   9 2.28000 3.88000   1
   3  10   4 -0.3100 5.20000   1
  -3 -10   4 8.56000 3.50000   1
  -3 -10  -4 -8.4700 4.78000   1
  -3 -10   4 10.7700 5.29000   1
  14  -2  -8 48.2400 7.66000   1
 -14   2  -8 37.7700 11.4000   1
 -14   2   8 54.8900 8.28000   1
 -20  -3   2 14.8600 8.71000   1
 -20  -3  -2 1.31000 7.64000   1
 -14  -2   8 53.5200 8.99000   1
 -14  -2   8 46.4500 8.10000   1
 -14  -2  -8 42.4500 10.5900   1
  -5   7  -8 11.5200 12.9100   1
  -5   7   8 26.2500 5.28000   1
   5  -7   8 20.9000 7.56000   1
   5  -7  -8 23.2000 4.90000   1
   9  -7  -7 166.410 12.3200   1
   9  -7   7 111.540 16.1100   1
  -9   7  -7 152.230 13.3500   1
  -9   7   7 140.080 22.1100   1
  -9   7  -7 154.420 16.7000   1
  -5  -7   8 19.6300 5.34000   1
  -5  -7  -8 18.7400 6.30000   1
  -5  -7   8 -0.3900 6.25000   1
  -6  10   3 80.5800 19.6300   1
  -6  10  -3 53.1800 20.9600   1
   6 -10   3 83.9100 10.8300   1
   6 -10  -3 90.4500 10.6400   1
  -9  -7   7 150.940 14.5200   1
  -9  -7  -7 122.530 7.48000   1
  -9  -7   7 153.680 14.2100   1
  -9  -7  -7 109.720 10.6500   1
  -9  -7  -7 135.550 10.7300   1
  -9  -7   7 145.010 12.9700   1
   7  -9  -5 162.780 13.4000   1
  -7   9  -5 167.520 14.2500   1
   7  -9   5 155.610 14.2100   1
  -7   9   5 168.350 16.7500   1
  -7   9  -5 151.810 16.8000   1
  -6 -10   3 91.4800 19.0800   1
  -6 -10   3 86.2100 12.7300   1
  -6 -10  -3 112.390 11.3400   1
  -7  -9   5 159.250 15.8200   1
  -7  -9  -5 188.990 19.5100   1
  -7  -9   5 172.500 14.0200   1
  16  -4   6 389.240 21.0600   1
  16  -4  -6 357.140 25.6200   1
 -16   4  -6 374.950 32.3100   1
 -16   4   6 380.120 30.0200   1
 -16   4  -6 368.500 23.3500   1
 -16   4   6 413.150 24.6500   1
  -5   8   7 -2.5300 6.43000   1
  -5   8  -7 -0.8300 7.25000   1
   5  -8  -7 0.11000 3.65000   1
  -5   8  -7 -8.5300 5.49000   1
   5  -8   7 1.56000 3.85000   1
  -5  -8   7 -8.1300 7.25000   1
  -5  -8  -7 -1.8200 4.70000   1
  -5  -8   7 5.14000 6.96000   1
 -16  -4  -6 335.800 21.2100   1
 -16  -4   6 356.190 24.5800   1
 -16  -4   6 331.940 24.5200   1
 -16  -4  -6 276.540 13.6000   1
  -3   9   6 448.030 39.8200   1
  -3   9  -6 376.730 30.5200   1
   3  -9  -6 444.760 24.5800   1
   3  -9   6 417.060 26.6000   1
 -18   3   5 -7.9200 5.55000   1
 -18   3  -5 4.62000 5.89000   1
  18  -3  -5 -2.7300 4.78000   1
  18  -3   5 -2.7300 5.51000   1
 -18   3  -5 1.27000 4.30000   1
  -8   2 -10 0.03000 11.6100   1
  -8   2  10 1.56000 4.56000   1
  -8   2  10 7.78000 3.36000   1
  -8  -2  10 10.6800 5.75000   1
  -8  -2  10 5.36000 3.72000   1
  -8  -2 -10 -1.2300 6.41000   1
  -8  -2  10 10.6000 3.88000   1
   3   9   6 387.250 24.4900   1
  -3  -9   6 417.730 27.8900   1
  -3  -9   6 433.860 24.9100   1
  -3  -9  -6 456.700 23.3200   1
 -18  -3   5 6.78000 5.79000   1
 -18  -3  -5 2.36000 3.37000   1
  12  -9   0 9.25000 5.63000   1
 -12   9   0 -0.9800 7.11000   1
 -16   6   4 409.780 33.2000   1
 -16   6  -4 411.760 41.5300   1
  16  -6   4 376.350 23.6500   1
 -16   6  -4 400.840 42.4400   1
  16  -6  -4 393.390 27.8700   1
  18  -5   3 -0.7300 4.09000   1
  18  -5  -3 1.12000 4.95000   1
 -18   5  -3 9.34000 7.88000   1
 -18   5   3 0.75000 6.21000   1
 -12  -9   0 -6.2700 5.96000   1
 -16  -6   4 333.430 27.3100   1
 -16  -6   4 470.600 47.1200   1
 -16  -6  -4 412.920 22.3500   1
 -16  -6  -4 350.230 20.3300   1
 -18  -5   3 -0.5300 5.01000   1
 -18  -5  -3 3.47000 6.29000   1
 -18  -5  -3 0.29000 3.79000   1
  -9   0 -10 0.17000 10.0000   1
  -9   0  10 1.15000 4.94000   1
  -9   0  10 -4.1200 4.43000   1
 -16   2  -7 4.57000 11.1000   1
 -16   2  -7 4.29000 5.56000   1
 -16   2   7 0.49000 5.81000   1
 -16   2   7 12.6000 7.91000   1
  16  -2  -7 7.63000 7.89000   1
  16  -2   7 11.8300 4.60000   1
 -16  -2   7 4.05000 5.70000   1
 -16  -2   7 14.7000 9.22000   1
 -16  -2  -7 9.68000 5.48000   1
  15  -5  -6 129.800 12.7900   1
  15  -5   6 119.770 9.35000   1
 -15   5   6 142.830 11.0400   1
 -15   5   6 134.620 15.3300   1
 -15   5  -6 124.270 23.8200   1
 -15   5  -6 104.700 12.0800   1
 -19   0  -5 0.83000 5.65000   1
 -19   0   5 -0.4500 5.42000   1
 -11   5   8 19.1000 6.83000   1
 -11   5   8 19.3300 9.05000   1
 -11   5  -8 10.2900 4.12000   1
  11  -5   8 10.9800 3.22000   1
  11  -5  -8 13.6200 5.01000   1
 -11   5  -8 18.7400 11.8200   1
 -14   8   2 105.470 15.0200   1
 -14   8  -2 77.6200 9.48000   1
  14  -8  -2 93.4000 12.0400   1
  14  -8   2 95.4800 10.8300   1
 -14   8  -2 91.4500 21.1600   1
   4  -6   9 200.860 15.9200   1
   4  -6  -9 210.210 10.9900   1
  -4   6   9 169.160 15.8700   1
 -15  -5   6 117.400 18.9300   1
 -15  -5   6 122.750 19.7100   1
 -15  -5   6 144.180 14.7000   1
 -15  -5  -6 102.890 11.9100   1
 -15  -5  -6 100.120 7.38000   1
  -4  -6   9 202.310 19.7700   1
  -4  -6  -9 180.680 20.6800   1
  -4  -6   9 190.260 13.8400   1
 -11  -5   8 18.6000 8.51000   1
 -11  -5   8 -3.4600 8.01000   1
 -11  -5   8 -1.7300 4.84000   1
 -11  -5  -8 8.50000 4.97000   1
 -19   3  -4 281.470 21.2900   1
  19  -3  -4 300.200 33.3000   1
 -19   3   4 302.440 27.2900   1
  19  -3   4 280.250 17.1700   1
 -15   6  -5 7.31000 8.62000   1
 -15   6  -5 -1.0800 5.09000   1
 -15   6   5 3.69000 3.77000   1
 -15   6   5 -1.5400 5.78000   1
  15  -6  -5 6.19000 5.04000   1
  15  -6   5 4.12000 3.95000   1
 -14  -8  -2 114.970 11.5900   1
 -14  -8   2 121.560 14.5000   1
 -14  -8  -2 82.6800 10.6100   1
 -14  -8   2 86.2300 12.9700   1
 -19  -3  -4 243.720 22.6700   1
 -19  -3   4 247.690 23.1900   1
  -7   3  10 234.310 15.6700   1
  -7   3  10 236.990 19.0500   1
  -7   3 -10 243.520 27.2200   1
 -19   4   3 0.06000 6.68000   1
  19  -4   3 -2.4400 6.92000   1
  19  -4  -3 -5.0300 5.29000   1
 -19   4  -3 -4.8800 5.38000   1
  -7  -3  10 198.420 21.1600   1
  -7  -3  10 249.100 20.7700   1
  -7  -3 -10 264.020 21.4200   1
  -7  -3  10 225.790 19.9000   1
 -15  -6   5 11.0900 7.96000   1
 -15  -6  -5 0.66000 3.66000   1
 -15  -6  -5 2.96000 3.35000   1
 -15  -6   5 4.73000 5.11000   1
 -15  -6   5 1.80000 6.05000   1
 -19  -4   3 2.81000 5.55000   1
 -19  -4  -3 4.43000 4.27000   1
 -12   9   1 20.6100 8.81000   1
  12  -9  -1 29.4600 10.4800   1
  12  -9   1 10.1600 6.80000   1
 -12   9  -1 35.9700 13.2600   1
  19  -5   0 320.710 24.4600   1
 -19   5   0 344.890 28.9300   1
  -9   6  -8 6.23000 5.76000   1
  -9   6   8 6.01000 7.14000   1
   9  -6  -8 0.43000 3.78000   1
   9  -6   8 -0.5100 4.67000   1
  -9   6   8 2.54000 2.92000   1
  -9   6  -8 -2.0700 6.11000   1
 -21   0  -2 1.88000 4.83000   1
  21   0  -2 2.48000 4.96000   1
  21   0   2 -1.1600 4.18000   1
 -21   0   2 5.01000 5.85000   1
  -4  10   4 227.510 30.3400   1
   4 -10  -4 238.740 17.5900   1
   4 -10   4 208.240 28.1600   1
  -4  10  -4 219.540 22.9500   1
 -21   2   0 9.15000 9.90000   1
  21  -2   0 5.38000 5.24000   1
  -4 -10   4 220.420 20.9000   1
  -4 -10  -4 237.840 25.9100   1
  -4 -10   4 241.020 19.9700   1
  -9  -6   8 1.56000 7.56000   1
  -9  -6   8 -0.3300 4.32000   1
  -9  -6  -8 0.41000 4.05000   1
  -9  -6   8 0.51000 4.40000   1
 -12  -9  -1 14.3900 10.6000   1
 -12  -9   1 21.3700 7.84000   1
 -21  -2   0 10.3500 6.22000   1
 -11   3  -9 262.370 25.9500   1
  11  -3  -9 264.660 22.4800   1
 -11   3   9 221.820 16.0200   1
 -11   3   9 221.330 16.4300   1
 -19  -5   0 288.030 21.5700   1
 -11  -3   9 203.020 20.1100   1
 -11  -3  -9 253.510 32.0700   1
 -11  -3   9 268.230 18.1400   1
 -11  -3   9 205.130 24.3200   1
  -9   1  10 136.030 10.0100   1
  -9   1  10 134.290 12.5700   1
  -9  -1  10 144.520 17.5600   1
  -9  -1 -10 0.06000 22.4100   1
  17  -3  -6 79.0800 11.1900   1
  17  -3   6 94.7800 11.5800   1
 -17   3  -6 104.130 13.7400   1
 -17   3   6 84.8100 12.4200   1
 -17   3  -6 69.7500 14.0900   1
  16  -7  -2 11.3900 6.05000   1
 -16   7  -2 11.5400 5.15000   1
 -16   7  -2 7.93000 6.87000   1
 -16   7   2 1.40000 11.4000   1
  16  -7   2 4.88000 5.39000   1
  11  -8  -5 -2.2700 6.96000   1
 -11   8  -5 3.02000 5.16000   1
  11  -8   5 0.67000 4.06000   1
 -11   8  -5 1.27000 4.64000   1
 -11   8   5 1.67000 8.40000   1
 -17  -3  -6 84.6400 9.22000   1
 -17  -3   6 85.4900 10.8400   1
 -17  -3  -6 52.1800 5.55000   1
 -16  -7   2 4.53000 4.68000   1
 -16  -7  -2 1.08000 3.96000   1
 -16  -7  -2 -2.6600 4.43000   1
 -16  -7   2 -9.3100 8.54000   1
 -19   1  -5 11.5500 7.95000   1
  19  -1  -5 9.55000 6.27000   1
  19  -1   5 17.1900 4.38000   1
 -19   1   5 15.5300 11.3600   1
  -5   4  10 -0.1100 3.61000   1
 -11  -8  -5 -4.3000 3.58000   1
 -11  -8   5 9.22000 5.17000   1
 -11  -8  -5 5.85000 4.06000   1
 -11  -8   5 4.87000 5.43000   1
 -11  -8  -5 10.3800 3.69000   1
 -11  -8   5 -3.0300 6.15000   1
 -19  -1   5 3.78000 6.26000   1
 -19  -1  -5 7.04000 4.25000   1
  -5  -4  10 -3.0400 5.73000   1
  -5  -4  10 2.04000 3.21000   1
  -5  -4 -10 0.75000 4.90000   1
  -5  -4  10 4.47000 4.92000   1
 -18   0   6 40.8500 8.52000   1
 -18   0  -6 31.4100 5.69000   1
  -4   9   6 8.50000 4.87000   1
  -4   9  -6 -0.5700 5.46000   1
   4  -9  -6 -0.4600 4.21000   1
   4  -9   6 6.51000 7.25000   1
  -9   8  -6 -0.5400 7.89000   1
   9  -8  -6 1.51000 6.68000   1
   9  -8   6 -2.1800 4.02000   1
  -9   8   6 -3.1900 5.08000   1
  -9   8  -6 2.86000 7.69000   1
  -4  -9   6 8.49000 5.12000   1
  -4  -9  -6 7.64000 6.09000   1
  -4  -9   6 -2.6500 4.42000   1
  -9  -8  -6 2.80000 5.46000   1
  -9  -8  -6 5.05000 5.18000   1
  -9  -8   6 3.79000 8.31000   1
  -9  -8   6 -2.1300 4.89000   1
 -17   6  -3 2.11000 7.39000   1
 -17   6   3 2.79000 6.27000   1
 -17   6  -3 -1.3000 8.42000   1
  17  -6  -3 -0.3400 5.15000   1
  17  -6   3 1.19000 4.19000   1
  -8  10  -2 4.75000 6.05000   1
   8 -10  -2 -1.4600 4.79000   1
  -8  10   2 -3.0600 5.81000   1
   8 -10   2 -1.8200 4.72000   1
 -20   0  -4 92.7400 16.7700   1
 -20   0   4 116.490 22.0400   1
 -20   0   4 110.310 22.9500   1
  19  -5   1 30.7300 10.5700   1
  19  -5  -1 15.2400 7.42000   1
 -19   5  -1 24.3600 8.47000   1
 -19   5   1 30.2900 13.7600   1
  21  -1   2 26.3600 6.12000   1
  21  -1  -2 25.3200 11.4100   1
 -21   1  -2 19.9400 7.31000   1
 -21   1   2 27.9700 8.78000   1
  -8 -10  -2 -2.5300 5.19000   1
  -8 -10   2 -0.5900 5.94000   1
  -8 -10   2 -7.3400 5.77000   1
 -21  -1  -2 29.3000 7.26000   1
 -21  -1   2 18.0200 8.39000   1
 -17  -6  -3 -3.0400 4.06000   1
 -17  -6   3 0.70000 5.19000   1
 -17  -6  -3 1.06000 4.37000   1
 -17  -6   3 -9.6100 6.14000   1
  21  -2   1 0.02000 4.23000   1
 -21   2  -1 1.77000 5.12000   1
  21  -2  -1 -2.5200 4.70000   1
 -21   2   1 2.08000 5.64000   1
 -21  -2   1 -0.5800 5.33000   1
 -21  -2  -1 0.51000 7.38000   1
 -19  -5   1 13.4900 10.5700   1
 -19  -5  -1 19.4000 5.99000   1
  -8   5  -9 -0.1700 6.66000   1
  -8   5   9 1.92000 3.39000   1
  -8   5   9 0.70000 4.22000   1
   8  -5  -9 5.93000 3.47000   1
   8  -5   9 2.41000 2.34000   1
  -6   7  -8 -7.3400 6.49000   1
   6  -7   8 8.60000 5.56000   1
  -6   7  -8 3.57000 4.31000   1
   6  -7  -8 5.20000 3.92000   1
  -6   7   8 -1.1500 6.73000   1
 -12   2   9 97.6800 17.7000   1
 -12   2  -9 131.130 19.0900   1
 -12   2   9 143.010 12.4100   1
   0 -11   0 -2.2600 5.38000   1
  -8  -5   9 8.69000 8.26000   1
  -8  -5   9 2.72000 4.14000   1
  -8  -5   9 3.68000 6.29000   1
  -8  -5  -9 -1.5900 4.68000   1
 -12  -2   9 131.890 22.2800   1
 -12  -2  -9 117.970 17.0700   1
 -12  -2   9 145.960 11.8400   1
  -6  -7   8 -0.1800 5.55000   1
  -6  -7  -8 6.29000 6.04000   1
  -6  -7   8 9.94000 4.78000   1
 -20   4   0 134.250 16.7500   1
  20  -4   0 142.520 14.6200   1
  18  -6   0 22.6900 11.5000   1
 -18   6   0 33.9200 9.56000   1
 -20  -4   0 115.610 13.0100   1
   9 -10   0 -7.3500 5.44000   1
  -9  10   0 -1.9500 7.18000   1
 -18  -6   0 24.1100 12.8200   1
 -18  -6   0 29.5900 10.9200   1
  -1  11   0 114.190 16.5900   1
   1 -11   0 118.090 14.0100   1
  -6   8  -7 103.950 11.8300   1
   6  -8   7 112.690 10.1200   1
  -6   8  -7 40.4000 20.7400   1
  -6   8   7 103.340 11.8800   1
 -18   1   6 -0.9500 8.42000   1
 -18   1  -6 -2.2600 3.52000   1
  18  -1  -6 -3.0400 4.73000   1
  18  -1   6 3.85000 2.79000   1
 -18   1  -6 4.42000 6.26000   1
 -18  -1  -6 4.89000 5.66000   1
 -18  -1   6 5.87000 5.88000   1
  -9 -10   0 0.00000 5.54000   1
  -9 -10   0 3.04000 3.36000   1
  -6  -8   7 112.980 12.1700   1
  -6  -8  -7 102.840 8.19000   1
  -6  -8   7 121.280 11.7900   1
 -10   4  -9 84.0400 13.6200   1
 -10   4   9 79.3000 7.85000   1
 -10   4   9 64.4400 8.68000   1
  10  -4  -9 62.1800 7.81000   1
 -10  -4   9 2.09000 14.0300   1
 -10  -4   9 92.4900 16.1900   1
 -10  -4  -9 79.7200 10.1600   1
 -11   9  -3 458.980 37.5900   1
  11  -9   3 473.920 30.2200   1
  11  -9  -3 439.550 31.3500   1
 -11   9   3 471.370 36.1300   1
 -11   9  -3 458.070 25.1800   1
  -7  10   3 4.31000 6.01000   1
  -7  10  -3 3.10000 6.72000   1
   7 -10  -3 1.03000 5.03000   1
   7 -10   3 1.85000 7.77000   1
   7 -10   3 3.61000 8.09000   1
 -12   6   7 190.500 17.1600   1
 -12   6  -7 176.360 18.6400   1
  12  -6  -7 187.410 14.7600   1
 -12   6  -7 172.000 14.0200   1
  12  -6   7 157.300 16.3800   1
 -12   6   7 175.810 10.9900   1
 -11  -9   3 482.500 42.8800   1
 -11  -9   3 548.980 38.2800   1
 -11  -9  -3 470.350 30.3400   1
 -15   0   8 2.24000 7.36000   1
 -15   0   8 6.65000 5.06000   1
 -15   0  -8 -5.4000 6.73000   1
   5  -6   9 7.64000 5.03000   1
  -5   6   9 7.15000 5.41000   1
  -5   6  -9 -1.1000 7.38000   1
   5  -6  -9 6.29000 3.47000   1
  -7 -10   3 4.81000 3.56000   1
  -7 -10  -3 -4.5300 7.38000   1
  -7 -10   3 -3.9700 5.79000   1
  20  -1  -4 1.80000 5.23000   1
  20  -1   4 5.14000 5.99000   1
 -20   1   4 6.33000 9.99000   1
 -20   1  -4 -2.6600 6.80000   1
  -5  -6  -9 7.06000 4.54000   1
  -5  -6   9 9.60000 4.39000   1
  -5  -6   9 9.70000 6.97000   1
  -5  -6   9 -1.9900 6.16000   1
 -20  -1   4 -13.030 8.73000   1
 -20  -1  -4 1.85000 4.13000   1
 -12  -6   7 151.920 15.3900   1
 -12  -6   7 187.330 17.4600   1
 -12  -6  -7 165.450 13.9700   1
 -12  -6   7 190.430 25.5200   1
 -12   7  -6 7.49000 7.55000   1
  12  -7   6 -2.0300 5.93000   1
  12  -7  -6 0.04000 4.49000   1
 -12   7   6 -3.4500 5.40000   1
 -12   7  -6 10.2200 5.46000   1
   0 -11  -1 -1.5600 5.14000   1
   0  11   1 7.06000 9.38000   1
  20  -4   1 174.820 15.8500   1
  20  -4  -1 176.590 17.1600   1
 -20   4   1 179.790 20.4700   1
 -20   4  -1 192.140 18.9700   1
 -18   6   1 394.320 53.1700   1
 -18   6  -1 433.500 35.2100   1
  18  -6  -1 394.850 29.7300   1
  18  -6   1 418.540 40.7300   1
  -2  11   0 6.38000 6.18000   1
   2 -11   0 -2.5300 5.60000   1
   2  11   0 -6.2000 7.36000   1
 -12  -7   6 2.10000 4.98000   1
 -12  -7  -6 0.46000 2.92000   1
 -12  -7   6 -0.2500 5.52000   1
 -12  -7  -6 1.39000 3.17000   1
 -12  -7  -6 3.86000 3.82000   1
 -12  -7   6 0.51000 5.06000   1
 -20  -4   1 147.080 15.9700   1
 -20  -4  -1 167.800 14.5500   1
   5 -10  -4 0.91000 4.83000   1
  -5  10   4 7.03000 5.58000   1
  -5  10  -4 -2.8900 10.2100   1
   5 -10   4 2.26000 5.14000   1
   9 -10  -1 8.26000 5.59000   1
   9 -10   1 -3.0000 5.46000   1
  -9  10   1 6.79000 6.77000   1
  -9  10  -1 5.59000 6.80000   1
  -8   9   5 -2.0000 5.45000   1
  -8   9  -5 -4.2100 4.61000   1
   8  -9  -5 -0.3600 4.54000   1
   8  -9   5 -0.1600 4.24000   1
  -8   9  -5 -0.7200 8.84000   1
 -18  -6   1 325.970 42.0000   1
 -18  -6   1 499.340 34.7000   1
 -18  -6  -1 494.980 30.1900   1
 -18  -6  -1 357.510 26.4800   1
  -1  11   1 337.540 29.5400   1
   1 -11  -1 335.780 37.5100   1
  -5 -10   4 4.45000 5.59000   1
  -5 -10  -4 2.04000 4.78000   1
  -5 -10   4 4.01000 3.94000   1
   1  11   1 326.970 28.3800   1
  -1 -11  -1 334.800 37.2200   1
  -8  -9   5 -8.7900 5.70000   1
  -8  -9  -5 0.01000 4.17000   1
  -8  -9   5 -1.9600 7.20000   1
  -9 -10  -1 0.80000 8.76000   1
  -9 -10   1 5.80000 6.14000   1
  -9 -10   1 4.43000 3.87000   1
 -14   6  -6 33.3900 7.06000   1
 -14   6   6 44.3600 13.4900   1
 -14   6  -6 43.8600 8.87000   1
  14  -6   6 29.0300 8.49000   1
  14  -6  -6 0.71000 7.33000   1
 -14   6   6 32.3400 5.34000   1
 -12   9   2 2.30000 10.1600   1
  12  -9   2 0.75000 5.03000   1
  12  -9  -2 2.37000 5.36000   1
 -12   9  -2 6.03000 6.41000   1
 -12   9  -2 2.86000 3.44000   1
 -15   1   8 116.970 12.7900   1
 -15   1  -8 112.380 17.2200   1
 -15  -1   8 88.8600 11.2300   1
 -15  -1  -8 97.9000 15.4000   1
 -15  -1   8 92.9500 11.9700   1
  -5   9  -6 22.4400 6.14000   1
  -5   9  -6 -0.0500 6.43000   1
   5  -9   6 10.1400 5.32000   1
  -5   9   6 20.5900 5.87000   1
   5  -9  -6 0.08000 4.87000   1
   0  -5  10 0.83000 2.82000   1
   0  -5  10 -0.5100 4.16000   1
 -14  -6   6 40.9600 8.81000   1
 -14  -6  -6 39.3100 5.39000   1
 -14  -6   6 35.1500 12.6900   1
 -14  -6   6 61.4400 9.84000   1
 -14  -6  -6 34.4500 7.67000   1
  -5  -9  -6 4.81000 4.46000   1
  -5  -9   6 14.6200 5.73000   1
  -5  -9   6 9.79000 5.16000   1
 -12  -9   2 1.54000 9.77000   1
 -12  -9  -2 8.36000 5.15000   1
 -12  -9   2 1.32000 4.78000   1
 -10   9  -4 0.91000 5.70000   1
  10  -9  -4 2.62000 4.79000   1
  10  -9   4 -1.4800 4.47000   1
 -10   9  -4 1.88000 4.05000   1
 -10   9   4 0.21000 5.66000   1
 -20   3  -3 -0.2300 5.69000   1
  20  -3  -3 0.21000 8.56000   1
 -20   3   3 5.74000 7.12000   1
  20  -3   3 9.99000 4.49000   1
 -13   4  -8 9.88000 6.75000   1
  13  -4  -8 2.95000 4.30000   1
 -13   4   8 -3.6900 4.99000   1
  13  -4   8 4.02000 4.07000   1
 -13   4   8 1.99000 6.54000   1
 -20  -3   3 -0.0600 9.49000   1
 -20  -3  -3 7.43000 4.64000   1
  15  -4   7 5.81000 3.54000   1
 -15   4   7 -0.9900 5.90000   1
  15  -4  -7 12.9100 5.02000   1
 -15   4  -7 18.7700 7.14000   1
 -15   4  -7 6.98000 4.22000   1
 -15   4   7 7.89000 7.63000   1
 -10  -9   4 0.74000 4.80000   1
 -10  -9   4 8.28000 6.07000   1
 -10  -9  -4 5.86000 4.59000   1
   1  -5  10 84.4200 5.71000   1
   1  -5  10 59.9600 5.95000   1
  -1  -5  10 63.8200 6.62000   1
  -1  -5 -10 88.4700 9.58000   1
  -1  -5  10 63.4200 6.61000   1
 -13  -4   8 1.52000 7.30000   1
 -13  -4  -8 1.83000 4.84000   1
 -13  -4   8 -0.1000 4.94000   1
 -13  -4   8 2.32000 8.28000   1
  -9   2  10 3.09000 4.07000   1
  -9   2  10 -0.8300 3.28000   1
  -9   2 -10 -0.4300 6.89000   1
   2 -11  -1 -10.450 6.14000   1
  -2  11   1 4.74000 11.0100   1
 -14   3  -8 6.28000 7.07000   1
 -14   3   8 9.49000 4.68000   1
 -14   3   8 0.83000 5.20000   1
  14  -3  -8 2.11000 4.62000   1
  15  -8   0 -3.8000 5.63000   1
 -15   8   0 9.66000 3.68000   1
 -15   8   0 -4.2100 10.6500   1
  -9  -2  10 -3.4800 5.35000   1
  -9  -2 -10 0.21000 8.88000   1
  -9  -2  10 9.43000 7.80000   1
  -9  -2  10 0.29000 5.12000   1
   2  11  -1 -4.6200 7.21000   1
  -2 -11  -1 7.26000 5.65000   1
  -2 -11   1 12.3900 5.94000   1
   2  11   1 7.86000 10.5600   1
 -15  -4   7 2.89000 5.80000   1
 -15  -4  -7 3.17000 5.16000   1
 -15  -4   7 14.7600 6.13000   1
 -14  -3   8 3.38000 5.20000   1
 -14  -3  -8 -0.7600 7.47000   1
 -14  -3   8 -2.4300 4.43000   1
  10  -7   7 2.81000 3.60000   1
 -10   7  -7 1.13000 4.71000   1
  10  -7  -7 -0.0600 6.93000   1
 -10   7   7 2.94000 4.99000   1
 -10   7  -7 8.58000 6.05000   1
  -6   4  10 219.160 12.2800   1
   6  -4 -10 239.540 11.7200   1
  -6   4  10 283.070 15.9500   1
  -6   4 -10 274.500 27.6500   1
  -6  -4  10 283.870 16.2600   1
  -6  -4  10 279.490 23.2900   1
  -6  -4 -10 284.670 22.2200   1
  -6  -4  10 243.910 15.4400   1
 -15  -8   0 0.94000 6.02000   1
 -15  -8   0 8.50000 5.46000   1
 -10  -7   7 10.7900 5.55000   1
 -10  -7  -7 -1.6000 6.61000   1
 -10  -7   7 1.95000 8.27000   1
 -10  -7   7 4.26000 9.17000   1
 -19   2   5 4.43000 8.75000   1
  19  -2   5 -2.3100 3.48000   1
  19  -2  -5 -3.1500 5.34000   1
 -19   2  -5 5.82000 4.12000   1
 -19  -2  -5 2.17000 3.86000   1
 -19  -2   5 0.52000 5.73000   1
  -3  11   0 636.210 49.4700   1
   3 -11   0 620.020 41.9200   1
  -3 -11   0 652.740 41.8300   1
   3  11   0 620.680 47.1800   1
  -8   3 -10 5.22000 8.68000   1
  -8   3  10 13.6800 7.39000   1
  -8   3  10 8.86000 4.00000   1
  -8  -3  10 12.9800 4.18000   1
  -8  -3 -10 -1.5000 6.63000   1
  -8  -3  10 9.76000 4.14000   1
  -8  -3  10 4.32000 6.45000   1
 -13   0  -9 -8.9600 6.69000   1
 -13   0   9 -1.1100 4.89000   1
 -13   0   9 -0.1500 4.40000   1
 -15   7  -4 66.2400 11.5800   1
 -15   7  -4 89.1100 12.5300   1
 -15   7   4 123.330 22.1900   1
  15  -7   4 94.8600 10.0600   1
  15  -7  -4 92.3300 11.6200   1
  19  -5   2 359.060 37.8000   1
  19  -5  -2 399.880 29.6300   1
 -19   5  -2 398.480 31.8400   1
 -19   5   2 409.030 36.0300   1
  21  -2  -2 -0.6500 8.27000   1
 -21   2   2 -4.5600 6.10000   1
 -21   2  -2 8.51000 8.46000   1
  21  -2   2 -5.4300 4.38000   1
   2  -5  10 0.98000 3.97000   1
   2  -5  10 0.32000 2.48000   1
  -2  -5  10 3.76000 3.36000   1
  -2  -5  10 5.85000 3.35000   1
  -2  -5 -10 -1.1600 5.03000   1
 -21  -2  -2 2.19000 5.06000   1
 -21  -2   2 4.76000 6.07000   1
 -17   0   7 12.2500 7.96000   1
 -17   0  -7 -8.8700 9.79000   1
[truncated: 58,838 more chars]
